# Supplementary material for: Network based meta-analysis prediction of microenvironmental relays involved in stemness of human embryonic stem cells
Source: PeerJ. 2014 Oct 23;2:e618. doi: 10.7717/peerj.618 (PMC4217173; doi:10.7717/peerj.618)
Supplement: Data S1 — The hESC EC+TF putative interactomes (A) ALL and (B) C+S (C, common part; S, specific part). (Cytoscape file) [file peerj-02-618-s001.zip]

Archive with 1 entries (1 files):
- Mournetas et al_Data S1_The hESC putative interactomes.cys
