# Supplementary material for: Network based meta-analysis prediction of microenvironmental relays involved in stemness of human embryonic stem cells
Source: PeerJ. 2014 Oct 23;2:e618. doi: 10.7717/peerj.618 (PMC4217173; doi:10.7717/peerj.618)
Supplement: Table S1 — Each mRNA is identified by the EntrezGene ID, the Official Gene Symbol and the full gene name. ‘Transcriptome’ column: transcriptome(s) or sub-transcriptome containing the mRNAs (hESC: human embryonic stem cells; Endo, endothelial cell; F, fibroblast; Mix, mixture of hESC-derived cells). Colour code (see Legend sheet) indicates different transcriptome and sub-transcriptomes. GO term column, GO terms found during the GO extraction (CA, cell adhesion; CC, cell cycle; CCo, cell communication; CS, cytoskeleton organisation; J, cell junction; EC, extracellular part; HS, heparan sulfate binding proteins; TF, transcription factor related part). (Excel file) [file peerj-02-618-s002.xlsx]

## Sheet: Supplemental table 1
EntrezGene ID	Official Gene Symbol	Full Name	Transcriptome	GO term	Colour
1	A1BG	alpha-1-B glycoprotein	Only Mix	HS	GREY
2	A2M	alpha 2-Macroglobulin	hESC, Mix	CCo/HS	BLACK
9	NAT1	N-acetyltransferase 1 (arylamine N-acetyltransferase)	Endo, Mix		GREY
13	AADAC	arylacetamide deacetylase (esterase)	Only Endo		GREY
16	AARS	alanyl-tRNA synthetase	Only Mix	CCo	GREY
18	ABAT	4-aminobutyrate aminotransferase	hESC, F, Mix	CCo	BLACK
19	ABCA1	ATP-binding cassette, sub-family A (ABC1), member 1	hESC, F, Mix	CCo	BLACK
20	ABCA2	ATP-binding cassette, sub-family A (ABC1), member 2	hESC, F		BLACK
21	ABCA3	ATP-binding cassette, sub-family A (ABC1), member 3	Only Endo		GREY
22	ABCB7	ATP-binding cassette, sub-family B (MDR/TAP), member 7	Only Mix		GREY
24	ABCA4	ATP-binding cassette, sub-family A (ABC1), member 4	Only Endo	CCo	GREY
25	ABL1	c-abl oncogene 1, receptor tyrosine kinase	hESC, Mix	CS/CA/CC/Cco	BLACK
27	ABL2	v-abl Abelson murine leukemia viral oncogene homolog 2 (arg, Abelson-related gene)	hESC, Endo, Mix	CS/CA/CCo	BLACK
29	ABR	active BCR-related gene	hESC, F	CS/CCo	BLACK
30	ACAA1	acetyl-Coenzyme A acyltransferase 1	hESC, Mix		BLACK
31	ACACA	acetyl-Coenzyme A carboxylase alpha	F, Mix		GREY
32	ACACB	acetyl-Coenzyme A carboxylase beta	hESC, Endo		BLACK
33	ACADL	acyl-Coenzyme A dehydrogenase, long chain	hESC (SPECIFIC)		BROWN
34	ACADM	acyl-Coenzyme A dehydrogenase, C-4 to C-12 straight chain	Only Mix		GREY
36	ACADSB	acyl-Coenzyme A dehydrogenase, short/branched chain	hESC, Endo, Mix		BLACK
37	ACADVL	acyl-Coenzyme A dehydrogenase, very long chain	F, Mix		GREY
38	ACAT1	acetyl-Coenzyme A acetyltransferase 1	hESC, Endo, Mix		BLACK
39	ACAT2	acetyl-Coenzyme A acetyltransferase 2	hESC, Endo, Mix		BLACK
41	ACCN2	amiloride-sensitive cation channel 2, neuronal	Only Mix	CCo	GREY
47	ACLY	ATP citrate lyase	Endo, Mix		GREY
48	ACO1	aconitase 1, soluble	Endo, Mix		GREY
50	ACO2	aconitase 2, mitochondrial	Only Mix		GREY
51	ACOX1	acyl-Coenzyme A oxidase 1, palmitoyl	hESC (COMMON)		BLUEdark
52	ACP1	acid phosphatase 1, soluble	hESC, F, Mix		BLACK
53	ACP2	acid phosphatase 2, lysosomal	Only F		GREY
54	ACP5	acid phosphatase 5, tartrate resistant	hESC, Endo, F		BLACK
55	ACPP	acid phosphatase, prostate	hESC, Endo	EC non-HS	BLACK
58	ACTA1	actin, alpha 1, skeletal muscle	hESC (SPECIFIC)	CS	BROWN
59	ACTA2	actin, alpha 2, smooth muscle, aorta	hESC (COMMON)		BLUEdark
60	ACTB	actin, beta	hESC, Endo, Mix		BLACK
69	ACTBP9	actin, beta pseudogene 9	hESC, Mix		BLACK
70	ACTC1	actin, alpha, cardiac muscle 1	hESC (COMMON)	CS	BLUEdark
72	ACTG2	actin, gamma 2, smooth muscle, enteric	hESC (COMMON)		BLUEdark
81	ACTN4	actinin, alpha 4	hESC (COMMON)	CS/EC non-HS	PURPLE
86	ACTL6A	actin-like 6A	F, Mix	CCo/TF	GREY
87	ACTN1	actinin, alpha 1	hESC, F, Mix	CS/CA/J/EC non-HS	BLACK
89	ACTN3	actinin, alpha 3	hESC, Mix	CS/CA/J	BLACK
90	ACVR1	activin A receptor, type I (ALK2)	Only Mix	CC/CCo	GREY
91	ACVR1B	activin A receptor, type IB (ALK4)	hESC (COMMON)	CC/CCo/EC non-HS	PURPLE
92	ACVR2A	activin A receptor, type IIA	hESC, F, Mix	CCo	BLACK
93	ACVR2B	activin A receptor, type IIB	hESC, Endo, Mix	CCo/EC non-HS	BLACK
95	ACY1	aminoacylase 1	hESC, Mix		BLACK
97	ACYP1	acylphosphatase 1, erythrocyte (common) type	Only Mix		GREY
98	ACYP2	acylphosphatase 2, muscle type	F, Mix		GREY
100	ADA	adenosine deaminase	hESC (COMMON)	CA/CCo/J/EC non-HS	PURPLE
102	ADAM10	ADAM metallopeptidase domain 10	hESC, Endo, Mix	CA/CCo/EC non-HS	BLACK
103	ADAR	adenosine deaminase, RNA-specific	Only Mix	CCo	GREY
104	ADARB1	adenosine deaminase, RNA-specific, B1 (RED1 homolog rat)	Endo, F		GREY
107	ADCY1	adenylate cyclase 1 (brain)	hESC, Endo	CCo	BLACK
108	ADCY2	adenylate cyclase 2 (brain)	hESC (SPECIFIC)	CCo	BROWN
109	ADCY3	adenylate cyclase 3	hESC, Mix	CC/CCo	BLACK
112	ADCY6	adenylate cyclase 6	Only F	CCo	GREY
113	ADCY7	adenylate cyclase 7	hESC, Mix	CCo	BLACK
115	ADCY9	adenylate cyclase 9	F, Mix	CCo	GREY
117	ADCYAP1R1	adenylate cyclase activating polypeptide 1 (pituitary) receptor type I	hESC, Endo	CCo/J/EC non-HS	BLACK
118	ADD1	adducin 1 (alpha)	Endo, Mix	CS/TF	GREY
119	ADD2	adducin 2 (beta)	hESC, Mix	CS	BLACK
120	ADD3	adducin 3 (gamma)	hESC (COMMON)	J	BLUEdark
123	PLIN2	adipose differentiation-related protein	Endo, F, Mix	EC non-HS	GREY
128	ADH5	alcohol dehydrogenase 5 (class III), chi polypeptide	hESC, Mix		BLACK
132	ADK	adenosine kinase	hESC, Endo, Mix		BLACK
133	ADM	adrenomedullin	hESC (COMMON)	CCo/EC non-HS	PURPLE
136	ADORA2B	adenosine A2b receptor	hESC, F, Mix	CCo/EC non-HS	BLACK
141	ADPRH	ADP-ribosylarginine hydrolase	hESC (SPECIFIC)		BROWN
142	PARP1	poly (ADP-ribose) polymerase 1	Only Mix	TF	GREY
143	PARP4	poly (ADP-ribose) polymerase family, member 4	Only Endo		GREY
150	ADRA2A	adrenergic, alpha-2A-, receptor	hESC (SPECIFIC)	CS/CCo	BROWN
153	ADRB1	adrenergic, beta-1-, receptor	Only Endo	CCo	GREY
156	ADRBK1	adrenergic, beta, receptor kinase 1	hESC, Mix	CCo	BLACK
157	ADRBK2	adrenergic, beta, receptor kinase 2	hESC, Endo, Mix	CCo	BLACK
158	ADSL	adenylosuccinate lyase	hESC, F, Mix		BLACK
159	ADSS	adenylosuccinate synthase	hESC, Mix		BLACK
160	AP2A1	adaptor-related protein complex 2, alpha 1 subunit	hESC, F, Mix	CCo	BLACK
161	AP2A2	adaptor-related protein complex 2, alpha 2 subunit	hESC, F, Mix	CCo	BLACK
162	AP1B1	adaptor-related protein complex 1, beta 1 subunit	F, Mix		GREY
163	AP2B1	adaptor-related protein complex 2, beta 1 subunit	hESC, Mix	CCo	BLACK
164	AP1G1	adaptor-related protein complex 1, gamma 1 subunit	hESC, Mix		BLACK
165	AEBP1	AE binding protein 1	Endo, Mix	CA/EC non-HS/TF	GREY
166	AES	amino-terminal enhancer of split	hESC, F, Mix	CCo/TF	BLACK
172	AFG3L1	AFG3 ATPase family gene 3-like 1 (S. cerevisiae)	hESC, Mix		BLACK
174	AFP	alpha-fetoprotein	hESC, Endo, Mix	CCo/EC non-HS	BLACK
175	AGA	aspartylglucosaminidase	hESC (COMMON)		BLUEdark
177	AGER	advanced glycosylation end product-specific receptor	Only Endo	CCo/EC non-HS	GREY
178	AGL	amylo-1, 6-glucosidase, 4-alpha-glucanotransferase	hESC, Mix		BLACK
182	JAG1	jagged 1 (Alagille syndrome)	hESC (COMMON)	CCo/EC non-HS	PURPLE
183	AGT	angiotensinogen (serpin peptidase inhibitor, clade A, member 8)	F, Mix	CA/CCo/HS	GREY
185	AGTR1	angiotensin II receptor, type 1	F, Mix	CCo	GREY
187	APLNR	apelin receptor	Only Endo	CCo	GREY
190	NR0B1	nuclear receptor subfamily 0, group B, member 1	Only Endo	CCo/TF	GREY
191	AHCY	adenosylhomocysteinase	hESC, F, Mix		BLACK
196	AHR	aryl hydrocarbon receptor	Only Mix	CC/CCo/TF	GREY
202	AIM1	absent in melanoma 1	hESC (COMMON)		BLUEdark
203	AK1	adenylate kinase 1	hESC, Mix	CC	BLACK
204	AK2	adenylate kinase 2	hESC, F, Mix		BLACK
205	AK4	adenylate kinase 4	hESC (COMMON)		BLUEdark
207	AKT1	v-akt murine thymoma viral oncogene homolog 1	Only Mix	CC/CCo	GREY
208	AKT2	v-akt murine thymoma viral oncogene homolog 2	hESC, Mix	CC/CCo	BLACK
210	ALAD	aminolevulinate, delta-, dehydratase	hESC, Endo, Mix		BLACK
212	ALAS2	aminolevulinate, delta-, synthase 2	Only Mix		GREY
214	ALCAM	activated leukocyte cell adhesion molecule	hESC (COMMON)	CA/CCo	BLUEdark
215	ABCD1	ATP-binding cassette, sub-family D (ALD), member 1	Only Mix		GREY
216	ALDH1A1	aldehyde dehydrogenase 1 family, member A1	hESC (SPECIFIC)		BROWN
217	ALDH2	aldehyde dehydrogenase 2 family (mitochondrial)	hESC, F, Mix	CCo	BLACK
219	ALDH1B1	aldehyde dehydrogenase 1 family, member B1	hESC, F, Mix		BLACK
220	ALDH1A3	aldehyde dehydrogenase 1 family, member A3	hESC (COMMON)		BLUEdark
223	ALDH9A1	aldehyde dehydrogenase 9 family, member A1	Only Mix	CCo	GREY
224	ALDH3A2	aldehyde dehydrogenase 3 family, member A2	hESC (COMMON)		BLUEdark
226	ALDOA	aldolase A, fructose-bisphosphate	hESC (COMMON)	CS/EC non-HS	PURPLE
230	ALDOC	aldolase C, fructose-bisphosphate	Endo, Mix		GREY
231	AKR1B1	aldo-keto reductase family 1, member B1 (aldose reductase)	F, Mix	HS	GREY
239	ALOX12	arachidonate 12-lipoxygenase	Only Endo	CA	GREY
240	ALOX5	arachidonate 5-lipoxygenase	hESC, Endo, Mix		BLACK
244	ANXA8L2	annexin A8-like 2	Endo, F		GREY
249	ALPL	alkaline phosphatase, liver/bone/kidney	hESC, Endo, Mix	EC non-HS	BLACK
251	ALPPL2	alkaline phosphatase, placental-like 2	hESC (SPECIFIC)		BROWN
257	ALX3	ALX homeobox 3	Only Mix	TF	GREY
262	AMD1	adenosylmethionine decarboxylase 1	hESC (COMMON)		BLUEdark
267	AMFR	autocrine motility factor receptor	hESC (COMMON)	CCo	BLUEdark
271	AMPD2	adenosine monophosphate deaminase 2 (isoform L)	Only Mix		GREY
272	AMPD3	adenosine monophosphate deaminase (isoform E)	hESC, Endo, F		BLACK
273	AMPH	amphiphysin	hESC, Mix	CCo/J	BLACK
274	BIN1	bridging integrator 1	F, Mix		GREY
275	AMT	aminomethyltransferase	Endo, Mix		GREY
280	AMY2B	amylase, alpha 2B (pancreatic)	hESC, Endo	EC non-HS	BLACK
283	ANG	angiogenin, ribonuclease, RNase A family, 5	hESC, Mix	CS/CCo/HS	BLACK
284	ANGPT1	angiopoietin 1	Endo, F, Mix	CA/CCo/EC non-HS	GREY
285	ANGPT2	angiopoietin 2	Endo, Mix	CA/CCo/EC non-HS	GREY
286	ANK1	ankyrin 1, erythrocytic	hESC, Mix	CS/CCo	BLACK
287	ANK2	ankyrin 2, neuronal	hESC (COMMON)	CCo/J	BLUEdark
288	ANK3	ankyrin 3, node of Ranvier (ankyrin G)	hESC (COMMON)	CCo/J	BLUEdark
290	ANPEP	alanyl (membrane) aminopeptidase	Endo, F, Mix		GREY
291	SLC25A4	solute carrier family 25 (mitochondrial carrier; adenine nucleotide translocator), member 4	Only F	CCo	GREY
292	SLC25A5	solute carrier family 25 (mitochondrial carrier; adenine nucleotide translocator), member 5	Only Mix	CCo	GREY
301	ANXA1	annexin A1	hESC, Endo, Mix	CC/CCo/HS	BLACK
302	ANXA2	annexin A2	hESC, Endo, Mix	HS	BLACK
303	ANXA2P1	annexin A2 pseudogene 1	hESC, Endo, Mix	HS	BLACK
304	ANXA2P2	annexin A2 pseudogene 2	hESC, Mix	EC non-HS	BLACK
305	ANXA2P3	annexin A2 pseudogene 3	hESC, Endo, Mix	HS	BLACK
306	ANXA3	annexin A3	hESC (COMMON)	HS	PINK
307	ANXA4	annexin A4	Endo, Mix	CCo	GREY
308	ANXA5	annexin A5	Only Mix	CCo/J/HS	GREY
309	ANXA6	annexin A6	hESC, Endo, Mix	HS	BLACK
310	ANXA7	annexin A7	Only Mix		GREY
311	ANXA11	annexin A11	Endo, Mix	CC	GREY
314	AOC2	amine oxidase, copper containing 2 (retina-specific)	hESC (SPECIFIC)		BROWN
316	AOX1	aldehyde oxidase 1	hESC, F		BLACK
317	APAF1	apoptotic peptidase activating factor 1	hESC (COMMON)		BLUEdark
318	NUDT2	nudix (nucleoside diphosphate linked moiety X)-type motif 2	hESC (SPECIFIC)		BROWN
320	APBA1	amyloid beta (A4) precursor protein-binding, family A, member 1	Only Endo	CA/CCo	GREY
321	APBA2	amyloid beta (A4) precursor protein-binding, family A, member 2	Only Mix		GREY
323	APBB2	amyloid beta (A4) precursor protein-binding, family B, member 2	hESC (COMMON)	CC/CCo/TF	BLUElight
324	APC	adenomatous polyposis coli	hESC, Mix	CS/CA/CC/CCo/J	BLACK
327	APEH	N-acylaminoacyl-peptide hydrolase	Only Mix		GREY
328	APEX1	APEX nuclease (multifunctional DNA repair enzyme) 1	F, Mix	TF	GREY
329	BIRC2	baculoviral IAP repeat-containing 2	Only Mix	CCo	GREY
330	BIRC3	baculoviral IAP repeat-containing 3	Only Endo	CCo	GREY
331	XIAP	X-linked inhibitor of apoptosis	hESC, F, Mix		BLACK
332	BIRC5	baculoviral IAP repeat-containing 5	hESC (COMMON)	CS/CC	BLUEdark
333	APLP1	amyloid beta (A4) precursor-like protein 1	hESC, Mix	CA/CCo/HS	BLACK
334	APLP2	amyloid beta (A4) precursor-like protein 2	hESC, F, Mix	CCo/HS	BLACK
335	APOA1	apolipoprotein A-I	Endo, Mix	CCo/EC non-HS	GREY
336	APOA2	apolipoprotein A-II	Endo, Mix	EC non-HS	GREY
338	APOB	apolipoprotein B (including Ag(x) antigen)	Endo, Mix	HS	GREY
341	APOC1	apolipoprotein C-I	hESC, Endo, Mix	EC non-HS	BLACK
348	APOE	apolipoprotein E	hESC (COMMON)	CS/CCo/HS	PINK
351	APP	amyloid beta (A4) precursor protein	hESC, Mix	CA/CC/CCo/HS	BLACK
353	APRT	adenine phosphoribosyltransferase	hESC, Endo, Mix		BLACK
354	KLK3	kallikrein-related peptidase 3	Only Mix	EC non-HS	GREY
355	FAS	Fas (TNF receptor superfamily, member 6)	hESC (COMMON)	CCo/EC non-HS	PURPLE
357	SHROOM2	shroom family member 2	hESC (COMMON)	CS/J	BLUEdark
358	AQP1	aquaporin 1 (Colton blood group)	Endo, Mix	CS/CCo/HS	GREY
360	AQP3	aquaporin 3 (Gill blood group)	hESC (COMMON)	J	BLUEdark
367	AR	androgen receptor	hESC, Endo	CCo/TF	BLACK
368	ABCC6	ATP-binding cassette, sub-family C (CFTR/MRP), member 6	Only Mix	HS	GREY
369	ARAF	v-raf murine sarcoma 3611 viral oncogene homolog	Only Mix	CCo	GREY
372	ARCN1	archain 1	Only Mix		GREY
373	TRIM23	tripartite motif-containing 23	hESC, Endo, Mix	CCo	BLACK
374	AREG	Amphiregulin	hESC (COMMON)	CCo/EC non-HS	PURPLE
375	ARF1	ADP-ribosylation factor 1	hESC, Endo, Mix	CCo	BLACK
377	ARF3	ADP-ribosylation factor 3	hESC, Mix	CCo	BLACK
378	ARF4	ADP-ribosylation factor 4	hESC, Mix	CCo	BLACK
379	ARL4D	ADP-ribosylation factor-like 4D	Endo, F, Mix	CCo	GREY
381	ARF5	ADP-ribosylation factor 5	hESC, Mix	CCo	BLACK
382	ARF6	ADP-ribosylation factor 6	hESC, F, Mix	CS/CA/CCo	BLACK
384	ARG2	arginase, type II	hESC, Endo, Mix		BLACK
387	RHOA	ras homolog family member A	hESC, Endo, Mix	CS/CA/CC/CCo/J	BLACK
388	RHOB	ras homolog gene family, member B	hESC (COMMON)	CA/CC/Cco	BLUEdark
389	RHOC	ras homolog gene family, member C	hESC, F, Mix	CA/CC/Cco	BLACK
390	RND3	Rho family GTPase 3	Endo, F, Mix	CS/CA/CCo	GREY
391	RHOG	ras homolog gene family, member G (rho G)	hESC, F, Mix	CS/CCo	BLACK
392	ARHGAP1	Rho GTPase activating protein 1	hESC, F, Mix	CCo	BLACK
393	ARHGAP4	Rho GTPase activating protein 4	hESC, Endo	CS/CCo/J	BLACK
394	ARHGAP5	Rho GTPase activating protein 5	hESC, Endo, Mix	CA/CCo	BLACK
395	ARHGAP6	Rho GTPase activating protein 6	Endo, Mix	CS/CA/CCo	GREY
396	ARHGDIA	Rho GDP dissociation inhibitor (GDI) alpha (RhoGDI)	hESC (COMMON)	CA/CCo	BLUEdark
397	ARHGDIB	Rho GDP dissociation inhibitor (GDI) beta	hESC (COMMON)	CS/CA/CCo	BLUEdark
399	RHOH	ras homolog gene family, member H	hESC (SPECIFIC)	CCo	BROWN
400	ARL1	ADP-ribosylation factor-like 1	Only Mix	CCo	GREY
402	ARL2	ADP-ribosylation factor-like 2	hESC, F, Mix	CS/CA/CC/Cco	BLACK
403	ARL3	ADP-ribosylation factor-like 3	hESC, Mix	CC/CCo	BLACK
405	ARNT	aryl hydrocarbon receptor nuclear translocator	hESC, Mix	CCo/TF	BLACK
406	ARNTL	aryl hydrocarbon receptor nuclear translocator-like	hESC, Endo, F	TF	BLACK
408	ARRB1	arrestin, beta 1	hESC, F, Mix	CS/CCo/TF	BLACK
409	ARRB2	arrestin, beta 2	hESC, Mix	CCo	BLACK
411	ARSB	arylsulfatase B	hESC, Mix		BLACK
412	STS	steroid sulfatase (microsomal), isozyme S	hESC, F, Mix		BLACK
414	ARSD	arylsulfatase D	hESC, Mix		BLACK
415	ARSE	arylsulfatase E (chondrodysplasia punctata 1)	hESC, Mix		BLACK
420	ART4	ADP-ribosyltransferase 4 (Dombrock blood group)	Endo, Mix		GREY
427	ASAH1	N-acylsphingosine amidohydrolase (acid ceramidase) 1	hESC, Endo, Mix		BLACK
432	ASGR1	asialoglycoprotein receptor 1	hESC, Endo	CCo	BLACK
435	ASL	argininosuccinate lyase	hESC, Endo, Mix		BLACK
439	ASNA1	arsA arsenite transporter, ATP-binding, homolog 1 (bacterial)	hESC, Mix		BLACK
440	ASNS	asparagine synthetase	hESC, F, Mix	CC/CCo	BLACK
444	ASPH	aspartate beta-hydroxylase	hESC (COMMON)		BLUEdark
445	ASS1	argininosuccinate synthetase 1	hESC (COMMON)		BLUEdark
463	ZFHX3	zinc finger homeobox 3	hESC (COMMON)	TF	BLUElight
466	ATF1	activating transcription factor 1	hESC, F, Mix	CCo/TF	BLACK
467	ATF3	activating transcription factor 3	hESC (COMMON)	TF	BLUElight
468	ATF4	activating transcription factor 4 (tax-responsive enhancer element B67)	Endo, F	TF	GREY
471	ATIC	5-aminoimidazole-4-carboxamide ribonucleotide formyltransferase/IMP cyclohydrolase	Only Mix		GREY
472	ATM	ataxia telangiectasia mutated	hESC, Endo, Mix		BLACK
473	RERE	arginine-glutamic acid dipeptide (RE) repeats	hESC, Mix	TF	BLACK
475	ATOX1	ATX1 antioxidant protein 1 homolog (yeast)	F, Mix		GREY
476	ATP1A1	ATPase, Na+/K+ transporting, alpha 1 polypeptide	Only Mix	HS	GREY
477	ATP1A2	ATPase, Na+/K+ transporting, alpha 2 (+) polypeptide	hESC, Mix	CCo	BLACK
481	ATP1B1	ATPase, Na+/K+ transporting, beta 1 polypeptide	hESC (COMMON)	HS	PINK
482	ATP1B2	ATPase, Na+/K+ transporting, beta 2 polypeptide	Only Mix		GREY
483	ATP1B3	ATPase, Na+/K+ transporting, beta 3 polypeptide	hESC, Mix	HS	BLACK
487	ATP2A1	ATPase, Ca++ transporting, cardiac muscle, fast twitch 1	hESC, Mix		BLACK
488	ATP2A2	ATPase, Ca++ transporting, cardiac muscle, slow twitch 2	hESC, Mix	CA	BLACK
489	ATP2A3	ATPase, Ca++ transporting, ubiquitous	hESC, Endo		BLACK
490	ATP2B1	ATPase, Ca++ transporting, plasma membrane 1	hESC (COMMON)	HS	PINK
493	ATP2B4	ATPase, Ca++ transporting, plasma membrane 4	hESC, F, Mix		BLACK
501	ALDH7A1	aldehyde dehydrogenase 7 family, member A1	hESC, Mix		BLACK
509	ATP5C1	ATP synthase, H+ transporting, mitochondrial F1 complex, gamma polypeptide 1	Only Mix		GREY
513	ATP5D	ATP synthase, H+ transporting, mitochondrial F1 complex, delta subunit	hESC, F, Mix		BLACK
514	ATP5E	ATP synthase, H+ transporting, mitochondrial F1 complex, epsilon subunit	hESC (SPECIFIC)		BROWN
515	ATP5F1	ATP synthase, H+ transporting, mitochondrial F0 complex, subunit B1	Endo, Mix		GREY
516	ATP5G1	ATP synthase, H+ transporting, mitochondrial F0 complex, subunit C1 (subunit 9)	hESC (SPECIFIC)		BROWN
517	ATP5G2	ATP synthase, H+ transporting, mitochondrial F0 complex, subunit C2 (subunit 9)	hESC, F, Mix		BLACK
518	ATP5G3	ATP synthase, H+ transporting, mitochondrial F0 complex, subunit C3 (subunit 9)	hESC, Mix		BLACK
521	ATP5I	ATP synthase, H+ transporting, mitochondrial F0 complex, subunit E	hESC, Mix		BLACK
522	ATP5J	ATP synthase, H+ transporting, mitochondrial F0 complex, subunit F6	hESC (SPECIFIC)		BROWN
523	ATP6V1A	ATPase, H+ transporting, lysosomal 70kDa, V1 subunit A	hESC, Endo, Mix	CCo	BLACK
527	ATP6V0C	ATPase, H+ transporting, lysosomal 16kDa, V0 subunit c	hESC, F, Mix	CCo	BLACK
528	ATP6V1C1	ATPase, H+ transporting, lysosomal 42kDa, V1 subunit C1	hESC (COMMON)	CCo	BLUEdark
529	ATP6V1E1	ATPase, H+ transporting, lysosomal 31kDa, V1 subunit E1	Only Mix	CCo	GREY
533	ATP6V0B	ATPase, H+ transporting, lysosomal 21kDa, V0 subunit b	hESC, Mix	CCo	BLACK
534	ATP6V1G2	ATPase, H+ transporting, lysosomal 13kDa, V1 subunit G2	Only Mix	CCo	GREY
535	ATP6V0A1	ATPase, H+ transporting, lysosomal V0 subunit a1	F, Mix	CCo	GREY
537	ATP6AP1	ATPase, H+ transporting, lysosomal accessory protein 1	F, Mix		GREY
538	ATP7A	ATPase, Cu++ transporting, alpha polypeptide	Only Mix		GREY
539	ATP5O	ATP synthase, H+ transporting, mitochondrial F1 complex, O subunit	hESC (SPECIFIC)		BROWN
540	ATP7B	ATPase, Cu++ transporting, beta polypeptide	F, Mix	HS	GREY
545	ATR	ataxia telangiectasia and Rad3 related	hESC, Mix		BLACK
546	ATRX	alpha thalassemia/mental retardation syndrome X-linked (RAD54 homolog, S. cerevisiae)	hESC, Endo, Mix		BLACK
547	KIF1A	kinesin family member 1A	hESC (SPECIFIC)		BROWN
550	AUP1	ancient ubiquitous protein 1	hESC, Mix		BLACK
558	AXL	AXL receptor tyrosine kinase	Endo, Mix	CA/CCo	GREY
567	B2M	beta-2-microglobulin	hESC, F, Mix	CCo/HS	BLACK
571	BACH1	BTB and CNC homology 1, basic leucine zipper transcription factor 1	hESC, Endo, Mix	CC/TF	BLACK
572	BAD	BCL2-associated agonist of cell death	hESC, Endo, Mix	CC/CCo	BLACK
573	BAG1	BCL2-associated athanogene	hESC, Mix	CCo	BLACK
576	BAI2	brain-specific angiogenesis inhibitor 2	F, Mix	CCo	GREY
578	BAK1	BCL2-antagonist/killer 1	hESC, Mix		BLACK
580	BARD1	BRCA1 associated RING domain 1	hESC (COMMON)	CC	BLUEdark
581	BAX	BCL2-associated X protein	hESC, F, Mix	CS	BLACK
582	BBS1	Bardet-Biedl syndrome 1	F, Mix		GREY
583	BBS2	Bardet-Biedl syndrome 2	F, Mix	CS	GREY
585	BBS4	Bardet-Biedl syndrome 4	Only Mix	CS/CC	GREY
586	BCAT1	branched chain aminotransferase 1, cytosolic	hESC, F, Mix	CC	BLACK
587	BCAT2	branched chain aminotransferase 2, mitochondrial	Only Mix		GREY
590	BCHE	butyrylcholinesterase	hESC (COMMON)	CCo/EC non-HS	PURPLE
593	BCKDHA	branched chain keto acid dehydrogenase E1, alpha polypeptide	Only Mix		GREY
594	BCKDHB	branched chain keto acid dehydrogenase E1, beta polypeptide	Only Mix		GREY
595	CCND1	cyclin D1	hESC (COMMON)	CC/CCo	BLUEdark
596	BCL2	B-cell CLL/lymphoma 2	Endo, Mix	CS/CA/CC/Cco	GREY
597	BCL2A1	BCL2-related protein A1	Only Endo		GREY
598	BCL2L1	BCL2-like 1	hESC (COMMON)	CC	BLUEdark
599	BCL2L2	BCL2-like 2	F, Mix		GREY
600	BAK1P1	BCL2-antagonist/killer 1 pseudogene 1	hESC, Mix		BLACK
602	BCL3	B-cell CLL/lymphoma 3	Endo, F, Mix	CCo/TF	GREY
604	BCL6	B-cell CLL/lymphoma 6	hESC, Endo, Mix	CS/CA/CC/CCo/TF	BLACK
605	BCL7A	B-cell CLL/lymphoma 7A	hESC, Mix		BLACK
607	BCL9	B-cell CLL/lymphoma 9	Only Mix	CCo	GREY
613	BCR	breakpoint cluster region	hESC, F, Mix	CS/CC/CS/CCo	BLACK
616	BCRP4	breakpoint cluster region pseudogene 4	hESC, F, Mix		BLACK
622	BDH1	3-hydroxybutyrate dehydrogenase, type 1	Only Mix		GREY
623	BDKRB1	bradykinin receptor B1	Endo, F	CCo	GREY
624	BDKRB2	bradykinin receptor B2	Endo, F	CCo	GREY
627	BDNF	brain-derived neurotrophic factor	hESC (COMMON)	CCo/EC non-HS	PURPLE
631	BFSP1	beaded filament structural protein 1, filensin	Only F		GREY
632	BGLAP	bone gamma-carboxyglutamate (gla) protein	hESC, Mix	CA/CC/CCo/EC non-HS/TF	BLACK
633	BGN	biglycan	hESC (COMMON)	HS	PINK
634	CEACAM1	carcinoembryonic antigen-related cell adhesion molecule 1 (biliary glycoprotein)	Endo, Mix	CA/CCo/EC non-HS	GREY
635	BHMT	betaine-homocysteine methyltransferase	Only Endo		GREY
636	BICD1	bicaudal D homolog 1 (Drosophila)	hESC, Endo, Mix	CS	BLACK
637	BID	BH3 interacting domain death agonist	hESC (COMMON)	CC	BLUEdark
638	BIK	BCL2-interacting killer (apoptosis-inducing)	hESC, Endo		BLACK
639	PRDM1	PR domain containing 1, with ZNF domain	hESC (COMMON)	CCo/TF	BLUElight
641	BLM	Bloom syndrome, RecQ helicase-like	hESC (COMMON)	CC	BLUEdark
642	BLMH	bleomycin hydrolase	Only Mix		GREY
644	BLVRA	biliverdin reductase A	hESC, Mix		BLACK
645	BLVRB	biliverdin reductase B (flavin reductase (NADPH))	hESC, Mix		BLACK
646	BNC1	basonuclin 1	F, Mix	TF	GREY
648	BMI1	BMI1 polycomb ring finger oncogene	hESC, F, Mix		BLACK
649	BMP1	bone morphogenetic protein 1	Only F	CA/EC non-HS	GREY
650	BMP2	bone morphogenetic protein 2	hESC (COMMON)	CC/CCo/HS	PINK
653	BMP5	bone morphogenetic protein 5	Only Mix	EC non-HS	GREY
654	BMP6	bone morphogenetic protein 6	Only Endo	CCo/HS	GREY
655	BMP7	bone morphogenetic protein 7	hESC, Mix	CC/CCo/HS	BLACK
657	BMPR1A	bone morphogenetic protein receptor, type IA	hESC, Endo, Mix		BLACK
658	BMPR1B	bone morphogenetic protein receptor, type IB	hESC, F, Mix	CA/CCo	BLACK
659	BMPR2	bone morphogenetic protein receptor, type II	hESC, Mix	CCo/EC non-HS	BLACK
660	BMX	BMX non-receptor tyrosine kinase	Only Endo	CA/CCo	GREY
661	POLR3D	polymerase (RNA) III (DNA directed) polypeptide D, 44kDa	Only Mix		GREY
662	BNIP1	BCL2/adenovirus E1B 19kDa interacting protein 1	hESC, Mix		BLACK
663	BNIP2	BCL2/adenovirus E1B 19kDa interacting protein 2	hESC, Mix	CS/CCo	BLACK
664	BNIP3	BCL2/adenovirus E1B 19kDa interacting protein 3	hESC, Endo, Mix		BLACK
665	BNIP3L	BCL2/adenovirus E1B 19kDa interacting protein 3-like	hESC, Mix		BLACK
666	BOK	BCL2-related ovarian killer	hESC (COMMON)	CCo	BLUEdark
667	DST	dystonin	hESC, Endo, Mix	CS/CA/CC/CCo/J/EC non-HS	BLACK
668	FOXL2	forkhead box L2	hESC, Endo	TF	BLACK
669	BPGM	2,3-bisphosphoglycerate mutase	hESC, F, Mix		BLACK
670	BPHL	biphenyl hydrolase-like (serine hydrolase)	hESC, Mix		BLACK
672	BRCA1	breast cancer 1, early onset	hESC (COMMON)	CS/CA/CC/CCo/J/TF	BLUElight
673	BRAF	v-raf murine sarcoma viral oncogene homolog B1	hESC, Endo, Mix	CCo	BLACK
675	BRCA2	breast cancer 2, early onset	hESC, F, Mix	CS/CC	BLACK
677	ZFP36L1	zinc finger protein 36, C3H type-like 1	hESC, F, Mix	TF	BLACK
678	ZFP36L2	zinc finger protein 36, C3H type-like 2	hESC (COMMON)	TF	BLUElight
682	BSG	basigin (Ok blood group)	hESC, F, Mix	CCo	BLACK
683	BST1	bone marrow stromal cell antigen 1	Endo, F		GREY
684	BST2	bone marrow stromal cell antigen 2	hESC, Endo, Mix	CS	BLACK
686	BTD	biotinidase	hESC, Mix	EC non-HS	BLACK
687	KLF9	Kruppel-like factor 9	Endo, F	CCo/TF	GREY
688	KLF5	Kruppel-like factor 5 (intestinal)	hESC (COMMON)	TF	BLUElight
694	BTG1	B-cell translocation gene 1, anti-proliferative	hESC (COMMON)	TF	BLUElight
699	BUB1	budding uninhibited by benzimidazoles 1 homolog (yeast)	hESC (COMMON)	CC	BLUEdark
701	BUB1B	budding uninhibited by benzimidazoles 1 homolog beta (yeast)	hESC (COMMON)	CS/CC/CS/CCo	BLUEdark
706	TSPO	translocator protein (18kDa)	hESC (COMMON)		BLUEdark
708	C1QBP	complement component 1, q subcomponent binding protein	hESC (COMMON)	EC non-HS	PURPLE
710	SERPING1	serpin peptidase inhibitor, clade G (C1 inhibitor), member 1	Endo, F, Mix	HS	GREY
715	C1R	complement component 1, r subcomponent	Only F	EC non-HS	GREY
716	C1S	complement component 1, s subcomponent	hESC, Endo, F	EC non-HS	BLACK
718	C3	complement component 3	hESC, Endo	CCo/HS	BLACK
720	C4a	complement component 4A (Rodgers blood group)	Only Mix	HS	GREY
726	CAPN5	calpain 5	Only Mix	CCo	GREY
727	C5	complement component 5	Only Mix	CCo/HS	GREY
734	OSGIN2	oxidative stress induced growth inhibitor family member 2	hESC, Endo, Mix	CC	BLACK
738	C11orf2	chromosome 11 open reading frame2	Only Mix		GREY
741	ZNHIT2	zinc finger, HIT type 2	hESC (SPECIFIC)		BROWN
744	MPPED2	metallophosphoesterase domain containing 2	hESC, Endo, Mix		BLACK
745	C11orf9	chromosome 11 open reading frame 9	Endo, F, Mix	CCo/TF	GREY
746	C11orf10	chromosome 11 open reading frame 10	Only Mix		GREY
753	C18orf1	chromosome 18 open reading frame 1	Only Mix		GREY
754	PTTG1IP	pituitary tumor-transforming 1 interacting protein	Only Endo		GREY
757	TMEM50B	transmembrane protein 50B	hESC, Endo, Mix		BLACK
758	MPPED1	metallophosphoesterase domain containing 1	Only Endo		GREY
760	CA2	carbonic anhydrase II	hESC, Endo, Mix	EC non-HS	BLACK
761	CA3	carbonic anhydrase III, muscle specific	Only Mix		GREY
762	CA4	carbonic anhydrase IV	Endo, Mix	EC non-HS	GREY
767	CA8	carbonic anhydrase VIII	Only Endo	CCo	GREY
770	CA11	carbonic anhydrase XI	Endo, Mix	EC non-HS	GREY
771	CA12	carbonic anhydrase XII	hESC, F, Mix		BLACK
773	CACNA1A	calcium channel, voltage-dependent, P/Q type, alpha 1A subunit	hESC, F, Mix	CCo	BLACK
774	CACNA1B	calcium channel, voltage-dependent, N type, alpha 1B subunit	hESC (SPECIFIC)	CCo	BROWN
776	CACNA1D	calcium channel, voltage-dependent, L type, alpha 1D subunit	hESC (SPECIFIC)	CCo	BROWN
780	DDR1	discoidin domain receptor tyrosine kinase 1	hESC (COMMON)	CA/CCo/EC non-HS	PURPLE
781	CACNA2D1	calcium channel, voltage-dependent, alpha 2/delta subunit 1	hESC, Endo, Mix		BLACK
783	CACNB2	calcium channel, voltage-dependent, beta 2 subunit	hESC (SPECIFIC)	CCo	BROWN
784	CACNB3	calcium channel, voltage-dependent, beta 3 subunit	hESC, Mix	CCo	BLACK
788	SLC25A20	solute carrier family 25 (carnitine/acylcarnitine translocase), member 20	hESC, Mix		BLACK
790	CAD	carbamoyl-phosphate synthetase 2, aspartate transcarbamylase, and dihydroorotase	Only Mix		GREY
793	CALB1	calbindin 1, 28kDa	hESC, Mix	CCo	BLACK
794	CALB2	calbindin 2	Only Mix	J	GREY
796	CALCA	calcitonin-related polypeptide alpha	hESC (SPECIFIC)	CA/CCo/EC non-HS	ORANGE
797	CALCB	calcitonin-related polypeptide beta	hESC, Mix	CCo/EC non-HS	BLACK
800	CALD1	caldesmon 1	hESC (COMMON)		BLUEdark
801	CALM1	calmodulin 1 (phosphorylase kinase, delta)	hESC, Endo, Mix	CCo/EC non-HS	BLACK
805	CALM2	calmodulin 2 (phosphorylase kinase, delta)	hESC, Endo, Mix	CCo/EC non-HS	BLACK
808	CALM3	calmodulin 3 (phosphorylase kinase, delta)	hESC, Endo, Mix	CCo/EC non-HS	BLACK
811	CALR	calreticulin	hESC, F, Mix	CS/CC/CS/CCo/EC non-HS	BLACK
813	CALU	calumenin	hESC (COMMON)	EC non-HS	PURPLE
814	CAMK4	calcium/calmodulin-dependent protein kinase IV	Only Mix	CCo	GREY
816	CAMK2B	calcium/calmodulin-dependent protein kinase II beta	Only Mix	CC/CCo	GREY
817	CAMK2D	calcium/calmodulin-dependent protein kinase II delta	hESC, Mix	CC/CCo	BLACK
818	CAMK2G	calcium/calmodulin-dependent protein kinase II gamma	hESC, F, Mix	CCo	BLACK
819	CAMLG	calcium modulating ligand	hESC, Mix	CCo	BLACK
821	CANX	calnexin	hESC, Endo, Mix		BLACK
822	CAPG	capping protein (actin filament), gelsolin-like	F, Mix	CS	GREY
823	CAPN1	calpain 1, (mu/I) large subunit	hESC, Endo, Mix		BLACK
824	CAPN2	calpain 2, (m/II) large subunit	hESC, Mix		BLACK
825	CAPN3	calpain 3, (p94)	Endo, Mix	CS/CCo	GREY
826	CAPNS1	calpain, small subunit 1	hESC, F, Mix		BLACK
827	CAPN6	calpain 6	hESC, Endo, Mix	CS	BLACK
829	CAPZA1	capping protein (actin filament) muscle Z-line, alpha 1	hESC, F, Mix	CS/EC non-HS	BLACK
830	CAPZA2	capping protein (actin filament) muscle Z-line, alpha 2	Only Mix	CS/EC non-HS	GREY
831	CAST	calpastatin	hESC, Endo, Mix		BLACK
832	CAPZB	capping protein (actin filament) muscle Z-line, beta	hESC, Mix	CS	BLACK
833	CARS	cysteinyl-tRNA synthetase	hESC (COMMON)		BLUEdark
834	CASP1	caspase 1, apoptosis-related cysteine peptidase (interleukin 1, beta, convertase)	Endo, F, Mix	CCo	GREY
835	CASP2	caspase 2, apoptosis-related cysteine peptidase	hESC, Mix	CCo	BLACK
836	CASP3	caspase 3, apoptosis-related cysteine peptidase	hESC, F, Mix	CC/CCo	BLACK
837	CASP4	caspase 4, apoptosis-related cysteine peptidase	Only F		GREY
839	CASP6	caspase 6, apoptosis-related cysteine peptidase	F, Mix		GREY
840	CASP7	caspase 7, apoptosis-related cysteine peptidase	hESC, Mix		BLACK
841	CASP8	caspase 8, apoptosis-related cysteine peptidase	hESC, F, Mix	CCo	BLACK
842	CASP9	caspase 9, apoptosis-related cysteine peptidase	hESC, Mix	CCo	BLACK
843	CASP10	caspase 10, apoptosis-related cysteine peptidase	Only Endo	CCo	GREY
844	CASQ1	calsequestrin 1 (fast-twitch, skeletal muscle)	hESC (SPECIFIC)	CCo	BROWN
847	CAT	catalase	hESC (COMMON)		BLUEdark
857	CAV1	caveolin 1, caveolae protein, 22kDa	hESC, Endo, Mix	CCo/J/EC non-HS	BLACK
858	CAV2	caveolin 2	hESC, Endo, Mix	CC/CCo/EC non-HS	BLACK
860	RUNX2	runt-related transcription factor 2	hESC, Endo, Mix	TF	BLACK
861	RUNX1	runt-related transcription factor 1	Endo, F	TF	GREY
862	RUNX1T1	runt-related transcription factor 1; translocated to, 1 (cyclin D-related)	hESC (COMMON)	TF	BLUElight
864	RUNX3	runt-related transcription factor 3	Only Endo	CC/TF	GREY
865	CBFB	core-binding factor, beta subunit	hESC (COMMON)	TF	BLUElight
867	CBL	Cas-Br-M (murine) ecotropic retroviral transforming sequence	hESC, Mix	CCo/TF	BLACK
868	CBLB	Cas-Br-M (murine) ecotropic retroviral transforming sequence b	hESC, Mix	CCo	BLACK
869	CBLN1	cerebellin 1 precursor	hESC (SPECIFIC)	CCo/J/EC non-HS	ORANGE
871	SERPINH1	serpin peptidase inhibitor, clade H (heat shock protein 47), member 1, (collagen binding protein 1)	F, Mix		GREY
873	CBR1	carbonyl reductase 1	hESC, Endo, Mix		BLACK
874	CBR3	carbonyl reductase 3	Only Endo		GREY
875	CBS	cystathionine-beta-synthase	hESC (COMMON)	CCo	BLUEdark
883	CCBL1	cysteine conjugate-beta lyase, cytoplasmic	hESC, Mix		BLACK
887	CCKBR	cholecystokinin B receptor	hESC, Mix	CCo	BLACK
889	KRIT1	KRIT1, ankyrin repeat containing	hESC, Mix	CCo/J	BLACK
890	CCNA2	cyclin A2	hESC (COMMON)	CC/CCo	BLUEdark
891	CCNB1	cyclin B1	hESC (COMMON)	CS/CC	BLUEdark
892	CCNC	cyclin C	F, Mix	CC	GREY
894	CCND2	cyclin D2	hESC (COMMON)	CC	BLUEdark
896	CCND3	cyclin D3	hESC, Endo, Mix	CC/CCo	BLACK
898	CCNE1	cyclin E1	Endo, Mix	CC/CCo/TF	GREY
899	CCNF	cyclin F	hESC, F, Mix	CS/CC	BLACK
900	CCNG1	cyclin G1	F, Mix	CC	GREY
901	CCNG2	cyclin G2	hESC, Endo, Mix	CC	BLACK
902	CCNH	cyclin H	hESC (SPECIFIC)	CC/TF	YELLOW
904	CCNT1	cyclin T1	hESC, Endo	CC	BLACK
905	CCNT2	cyclin T2	hESC, Endo, Mix	CC	BLACK
908	CCT6A	chaperonin containing TCP1, subunit 6A (zeta 1)	Endo, F, Mix		GREY
912	CD1D	CD1d molecule	hESC, Endo	HS	BLACK
928	CD9	CD9 molecule	Endo, F, Mix	CA/CCo/EC non-HS	GREY
929	CD14	CD14 molecule	Only Endo	CCo/EC non-HS	GREY
938	CD24P4	CD24 molecule pseudogene 4	hESC (COMMON)	EC non-HS	PURPLE
943	TNFRSF8	tumor necrosis factor receptor superfamily, member 8	hESC (SPECIFIC)	CCo	BROWN
947	CD34	CD34 molecule	Only Endo	CA/EC non-HS	GREY
948	CD36	CD36 molecule (thrombospondin receptor)	Endo, Mix	CA/CCo/HS	GREY
949	SCARB1	scavenger receptor class B, member 1	Endo, F, Mix	CA/CCo/EC non-HS	GREY
950	SCARB2	scavenger receptor class B, member 2	hESC, Endo, Mix	CA	BLACK
953	ENTPD1	ectonucleoside triphosphate diphosphohydrolase 1	hESC, Endo, Mix	CA/CCo	BLACK
955	ENTPD6	ectonucleoside triphosphate diphosphohydrolase 6 (putative function)	hESC, Mix	EC non-HS	BLACK
958	CD40	CD40 molecule, TNF receptor superfamily member 5	hESC, Endo, Mix	CCo/EC non-HS	BLACK
960	CD44	CD44 molecule (Indian blood group)	hESC (COMMON)	CA/CCo/EC non-HS	PURPLE
961	CD47	CD47 molecule	hESC (COMMON)	CA/CCo/HS	PINK
963	CD53	CD53 molecule	Only Mix	CCo/EC non-HS	GREY
965	CD58	CD58 molecule	hESC, F, Mix	CA	BLACK
966	CD59	CD59 molecule, complement regulatory protein	hESC (COMMON)	CCo/EC non-HS	PURPLE
967	CD63	CD63 molecule	hESC, Mix		BLACK
969	CD69	CD69 molecule	Only Endo		GREY
971	CD72	CD72 molecule	hESC (SPECIFIC)	CA	BROWN
972	CD74	CD74 molecule, major histocompatibility complex, class II invariant chain	hESC, Endo, Mix	CCo/EC non-HS	BLACK
975	CD81	CD81 molecule	hESC, F, Mix	CCo	BLACK
976	CD97	CD97 molecule	Endo, F	CA/CCo/EC non-HS	GREY
977	CD151	CD151 molecule (Raph blood group)	hESC, F, Mix	CA	BLACK
978	CDA	cytidine deaminase	hESC (SPECIFIC)	CCo/EC non-HS	ORANGE
983	CDK1	cell division cycle 2, G1 to S and G2 to M	hESC (COMMON)	CS/CC/CS/CCo	BLUEdark
984	CDK11B	cyclin-dependent kinase 11B	hESC, Mix	CC	BLACK
987	LRBA	LPS-responsive vesicle trafficking, beach and anchor containing	hESC, F, Mix		BLACK
988	CDC5L	CDC5 cell division cycle 5-like (S. pombe)	hESC (COMMON)	CC	BLUEdark
989	SEPT7	septin 7	hESC, Mix	CC	BLACK
990	CDC6	cell division cycle 6 homolog (S. cerevisiae)	hESC (COMMON)	CC	BLUEdark
991	CDC20	cell division cycle 20 homolog (S. cerevisiae)	Endo, F, Mix	CC/CCo	GREY
993	CDC25A	cell division cycle 25 homolog A (S. pombe)	hESC (COMMON)	CC	BLUEdark
994	CDC25B	cell division cycle 25 homolog B (S. pombe)	Endo, Mix	CC	GREY
995	CDC25C	cell division cycle 25 homolog C (S. pombe)	hESC (COMMON)	CC	BLUEdark
996	CDC27	cell division cycle 27 homolog (S. cerevisiae)	hESC, Endo, Mix	CC	BLACK
997	CDC34	cell division cycle 34 homolog (S. cerevisiae)	hESC, Mix	CC/CCo	BLACK
998	CDC42	cell division cycle 42 (GTP binding protein, 25kDa)	hESC (COMMON)	CS/CA/CC/Cco	BLUEdark
999	CDH1	cadherin 1, type 1, E-cadherin (epithelial)	hESC, Endo, Mix	CA/J	BLACK
1000	CDH2	cadherin 2, type 1, N-cadherin (neuronal)	hESC (COMMON)	CA/CCo/J	BLUEdark
1001	CDH3	cadherin 3, type 1, P-cadherin (placental)	Endo, Mix	CA/J	GREY
1002	CDH4	cadherin 4, type 1, R-cadherin (retinal)	Only Mix	CA	GREY
1004	CDH6	cadherin 6, type 2, K-cadherin (fetal kidney)	hESC, F, Mix	CA	BLACK
1006	CDH8	cadherin 8, type 2	hESC (SPECIFIC)	CA/HS	RED
1008	CDH10	cadherin 10, type 2 (T2-cadherin)	hESC, Endo, Mix	CA	BLACK
1009	CDH11	cadherin 11, type 2, OB-cadherin (osteoblast)	hESC (COMMON)	CA	BLUEdark
1017	CDK2	cyclin-dependent kinase 2	hESC, F, Mix	CS/CC/CS/CCo/TF	BLACK
1018	CDK3	cyclin-dependent kinase 3	Endo, Mix	CC	GREY
1019	CDK4	cyclin-dependent kinase 4	hESC, F, Mix	CC/CCo/TF	BLACK
1020	CDK5	cyclin-dependent kinase 5	hESC, Mix	CS/CA/CC/CCo/J	BLACK
1021	CDK6	cyclin-dependent kinase 6	hESC (COMMON)	CA/CC	BLUEdark
1022	CDK7	cyclin-dependent kinase 7	hESC, Mix	CC/CCo/TF	BLACK
1024	CDK8	cyclin-dependent kinase 8	hESC, Endo, Mix		BLACK
1025	CDK9	cyclin-dependent kinase 9	hESC, Mix	CC	BLACK
1026	CDKN1A	cyclin-dependent kinase inhibitor 1A (p21, Cip1)	hESC, F, Mix	CC/CCo	BLACK
1027	CDKN1B	cyclin-dependent kinase inhibitor 1B (p27, Kip1)	hESC, Endo, Mix	CS/CC/CS/CCo	BLACK
1028	CDKN1C	cyclin-dependent kinase inhibitor 1C (p57, Kip2)	hESC (COMMON)	CC/CCo	BLUEdark
1029	CDKN2A	cyclin-dependent kinase inhibitor 2A (melanoma, p16, inhibits CDK4)	Endo, F, Mix	CA/CC/CCo/TF	GREY
1030	CDKN2B	cyclin-dependent kinase inhibitor 2B (p15, inhibits CDK4)	Endo, F, Mix	CC/CCo	GREY
1031	CDKN2C	cyclin-dependent kinase inhibitor 2C (p18, inhibits CDK4)	F, Mix	CC	GREY
1033	CDKN3	cyclin-dependent kinase inhibitor 3	hESC (COMMON)	CC	BLUEdark
1036	CDO1	cysteine dioxygenase, type I	Endo, Mix		GREY
1039	CDR2	cerebellar degeneration-related protein 2, 62kDa	Only Mix		GREY
1040	CDS1	CDP-diacylglycerol synthase (phosphatidate cytidylyltransferase) 1	hESC (COMMON)	CCo	BLUEdark
1043	CD52	CD52 molecule	hESC (SPECIFIC)		BROWN
1047	CLGN	calmegin	Endo, Mix		GREY
1050	CEBPA	CCAAT/enhancer binding protein (C/EBP), alpha	Only Endo	CCo/TF	GREY
1051	CEBPB	CCAAT/enhancer binding protein (C/EBP), beta	Endo, Mix	TF	GREY
1052	CEBPD	CCAAT/enhancer binding protein (C/EBP), delta	Endo, F, Mix	TF	GREY
1054	CEBPG	CCAAT/enhancer binding protein (C/EBP), gamma	hESC, Mix	TF	BLACK
1056	CEL	carboxyl ester lipase (bile salt-stimulated lipase)	hESC (SPECIFIC)	HS	RED
1058	CENPA	centromere protein A	hESC (COMMON)	CS/CC	BLUEdark
1059	CENPB	centromere protein B, 80kDa	hESC, Mix		BLACK
1060	CENPC1	centromere protein C 1	hESC, Endo, Mix	CC	BLACK
1062	CENPE	centromere protein E, 312kDa	hESC (COMMON)	CC	BLUEdark
1063	CENPF	centromere protein F, 350/400ka (mitosin)	hESC (COMMON)	CC/TF	BLUElight
1069	CETN2	centrin, EF-hand protein, 2	Only Mix	CS/CC	GREY
1070	CETN3	centrin, EF-hand protein, 3 (CDC31 homolog, yeast)	Only Mix	CS/CC	GREY
1071	CETP	cholesteryl ester transfer protein, plasma	Only Endo	EC non-HS	GREY
1072	CFL1	cofilin 1 (non-muscle)	hESC, Mix	CS/CCo	BLACK
1073	CFL2	cofilin 2 (muscle)	hESC, Endo, Mix	CS	BLACK
1075	CTSC	cathepsin C	hESC (COMMON)		BLUEdark
1081	CGA	glycoprotein hormones, alpha polypeptide	Only Endo	CCo/EC non-HS	GREY
1082	CGB	chorionic gonadotropin, beta polypeptide	Only Endo	CCo/EC non-HS	GREY
1102	RCBTB2	regulator of chromosome condensation (RCC1) and BTB (POZ) domain containing protein 2	Only Mix		GREY
1104	RCC1	regulator of chromosome condensation 1	hESC, F, Mix	CS	BLACK
1105	CHD1	chromodomain helicase DNA binding protein 1	hESC, F, Mix		BLACK
1106	CHD2	chromodomain helicase DNA binding protein 2	hESC (COMMON)		BLUEdark
1108	CHD4	chromodomain helicase DNA binding protein 4	hESC, Endo, Mix	TF	BLACK
1111	CHEK1	CHK1 checkpoint homolog (S. pombe)	Endo, F, Mix	CS/CC	GREY
1112	FOXN3	forkhead box N3	hESC (COMMON)	CC/TF	BLUElight
1113	CHGA	chromogranin A (parathyroid secretory protein 1)	hESC, Mix	EC non-HS	BLACK
1114	CHGB	chromogranin B (secretogranin 1)	hESC (SPECIFIC)	EC non-HS	ORANGE
1116	CHI3L1	chitinase 3-like 1 (cartilage glycoprotein-39)	Only Endo	EC non-HS	GREY
1119	CHKA	choline kinase alpha	hESC, Endo, Mix	CCo	BLACK
1120	CHKB	choline kinase beta	hESC (COMMON)		BLUEdark
1121	CHM	choroideremia (Rab escort protein 1)	hESC, Endo, Mix		BLACK
1122	CHML	choroideremia-like (Rab escort protein 2)	hESC, F, Mix		BLACK
1123	CHN1	chimerin (chimaerin) 1	hESC, F, Mix	CCo	BLACK
1124	CHN2	chimerin (chimaerin) 2	hESC, Endo, Mix	CCo	BLACK
1130	LYST	lysosomal trafficking regulator	Only Endo		GREY
1131	CHRM3	cholinergic receptor, muscarinic 3	hESC (SPECIFIC)	CCo/J	BROWN
1136	CHRNA3	cholinergic receptor, nicotinic, alpha 3	hESC (SPECIFIC)	CCo/J	BROWN
1138	CHRNA5	cholinergic receptor, nicotinic, alpha 5	hESC, Mix	CCo/J	BLACK
1140	CHRNB1	cholinergic receptor, nicotinic, beta 1 (muscle)	hESC (SPECIFIC)	CCo/J	BROWN
1147	CHUK	conserved helix-loop-helix ubiquitous kinase (IKKα)	Only Mix	CCo	GREY
1149	CIDEA	cell death-inducing DFFA-like effector a	Only Endo	CCo	GREY
1152	CKB	creatine kinase, brain	F, Mix		GREY
1153	CIRBP	cold inducible RNA binding protein	hESC (COMMON)		BLUEdark
1155	TBCB	tubulin folding cofactor B	Only Mix		GREY
1159	CKMT1B	creatine kinase, mitochondrial 1B	hESC, Endo, Mix		BLACK
1161	ERCC8	excision repair cross-complementing rodent repair deficiency, complementation group 8	hESC, Mix		BLACK
1163	CKS1B	CDC28 protein kinase regulatory subunit 1B	Endo, F, Mix	CC	GREY
1164	CKS2	CDC28 protein kinase regulatory subunit 2	F, Mix	CS/CC/CS/CCo	GREY
1173	AP2M1	adaptor-related protein complex 2, mu 1 subunit	Only Mix	CCo	GREY
1174	AP1S1	adaptor-related protein complex 1, sigma 1 subunit	hESC (COMMON)		BLUEdark
1175	AP2S1	adaptor-related protein complex 2, sigma 1 subunit	hESC, Mix	CCo	BLACK
1178	CLC	Charcot-Leyden crystal protein	hESC (SPECIFIC)		BROWN
1182	CLCN3	chloride channel 3	hESC, Endo, Mix	EC non-HS	BLACK
1183	CLCN4	chloride channel 4	hESC (COMMON)		BLUEdark
1184	CLCN5	chloride channel 5	hESC (COMMON)		BLUEdark
1185	CLCN6	chloride channel 6	Only Mix	CCo	GREY
1186	CLCN7	chloride channel 7	F, Mix		GREY
1191	CLU	clusterin	hESC, F, Mix	HS	BLACK
1192	CLIC1	chloride intracellular channel 1	hESC, Mix	CCo	BLACK
1195	CLK1	CDC-like kinase 1	hESC, Endo, Mix		BLACK
1196	CLK2	CDC-like kinase 2	Endo, Mix		GREY
1198	CLK3	CDC-like kinase 3	hESC, Mix		BLACK
1200	TPP1	tripeptidyl peptidase I	hESC, Mix		BLACK
1201	CLN3	ceroid-lipofuscinosis, neuronal 3	Only Mix	CCo	GREY
1203	CLN5	ceroid-lipofuscinosis, neuronal 5	hESC, Endo, Mix		BLACK
1207	CLNS1A	chloride channel, nucleotide-sensitive, 1A	F, Mix		GREY
1209	CLPTM1	cleft lip and palate associated transmembrane protein 1	hESC, F, Mix		BLACK
1211	CLTA	clathrin, light chain (Lca)	hESC, Endo, Mix	CCo	BLACK
1212	CLTB	clathrin, light chain (Lcb)	hESC, F, Mix		BLACK
1213	CLTC	clathrin, heavy chain (Hc)	hESC (SPECIFIC)	CC/CCo	BROWN
1235	CCR6	chemokine (C-C motif) receptor 6	Endo, Mix	CC/CCo	GREY
1238	CCBP2	chemokine binding protein 2	Only F	CCo	GREY
1259	CNGA1	cyclic nucleotide gated channel alpha 1	hESC (SPECIFIC)		BROWN
1263	PLK3	polo-like kinase 3 (Drosophila)	Only F	CCo	GREY
1264	CNN1	calponin 1, basic, smooth muscle	hESC (COMMON)	CS	BLUEdark
1265	CNN2	calponin 2	hESC, Mix	CS/J	BLACK
1266	CNN3	calponin 3, acidic	hESC, F, Mix	CS	BLACK
1267	CNP	2',3'-cyclic nucleotide 3' phosphodiesterase	Only Mix	CS/CCo/EC non-HS	GREY
1268	CNR1	cannabinoid receptor 1 (brain)	hESC (SPECIFIC)	CCo	BROWN
1270	CNTF	Ciliary neurotrophic factor	Only Mix	CCo/EC non-HS	GREY
1272	CNTN1	contactin 1	hESC (SPECIFIC)	CA/CCo	BROWN
1277	COL1A1	collagen, type I, alpha 1	hESC (COMMON)	CA/CCo/HS	PINK
1278	COL1A2	collagen, type I, alpha 2	hESC, Endo, Mix	CCo/HS	BLACK
1280	COL2A1	collagen, type II, alpha 1	hESC, Endo, Mix	CA/HS	BLACK
1281	COL3A1	collagen, type III, alpha 1	hESC (COMMON)	CA/CCo/HS	PINK
1282	COL4A1	collagen, type IV, alpha 1	hESC, F, Mix	HS	BLACK
1284	COL4A2	collagen, type IV, alpha 2	hESC, F, Mix	HS	BLACK
1287	COL4A5	collagen, type IV, alpha 5	Endo, F, Mix	EC non-HS	GREY
1288	COL4A6	collagen, type IV, alpha 6	hESC (COMMON)	CA/EC non-HS	PURPLE
1289	COL5A1	collagen, type V, alpha 1	hESC (COMMON)	CA/HS	PINK
1290	COL5A2	collagen, type V, alpha 2	hESC (COMMON)	EC non-HS	PURPLE
1291	COL6A1	collagen, type VI, alpha 1	hESC (COMMON)	CA/EC non-HS	PURPLE
1292	COL6A2	collagen, type VI, alpha 2	hESC (COMMON)	CA/EC non-HS	PURPLE
1293	COL6A3	collagen, type VI, alpha 3	hESC (COMMON)	CA/HS	PINK
1294	COL7A1	collagen, type VII, alpha 1	hESC (COMMON)	CA/EC non-HS	PURPLE
1295	COL8A1	collagen, type VIII, alpha 1	hESC, Endo, F	CA/EC non-HS	BLACK
1296	COL8A2	collagen, type VIII, alpha 2	Only F	CA/EC non-HS	GREY
1298	COL9A2	collagen, type IX, alpha 2	Endo, Mix	EC non-HS	GREY
1299	COL9A3	collagen, type IX, alpha 3	hESC (SPECIFIC)	EC non-HS	ORANGE
1301	COL11A1	collagen, type XI, alpha 1	hESC (COMMON)	CA/HS	PINK
1302	COL11A2	collagen, type XI, alpha 2	Only Mix	CA/HS	GREY
1303	COL12A1	collagen, type XII, alpha 1	hESC (COMMON)	CA/HS	PINK
1305	COL13A1	collagen, type XIII, alpha 1	hESC (COMMON)	CA/J/HS	PINK
1306	COL15A1	collagen, type XV, alpha 1	Endo, F, Mix	CA/CCo/EC non-HS	GREY
1307	COL16A1	collagen, type XVI, alpha 1	Only Endo	CA/CCo/EC non-HS	GREY
1312	COMT	catechol-O-methyltransferase	hESC (COMMON)	CCo/HS	PINK
1314	COPA	coatomer protein complex, subunit alpha	hESC, Mix	EC non-HS	BLACK
1316	KLF6	Kruppel-like factor 6	hESC (COMMON)	CCo/TF	BLUElight
1317	SLC31A1	solute carrier family 31 (copper transporters), member 1	hESC, F, Mix		BLACK
1318	SLC31A2	solute carrier family 31 (copper transporters), member 2	F, Mix		GREY
1325	CORT	cortistatin	hESC (COMMON)	CC/CCo/EC non-HS	PURPLE
1326	MAP3K8	mitogen-activated protein kinase kinase kinase 8	hESC, Endo, Mix	CC/CCo	BLACK
1329	COX5B	cytochrome c oxidase subunit Vb	hESC, Mix		BLACK
1337	COX6A1	cytochrome c oxidase subunit VIa polypeptide 1	hESC, Mix		BLACK
1340	COX6B1	cytochrome c oxidase subunit Vib polypeptide 1 (ubiquitous)	hESC (SPECIFIC)		BROWN
1345	COX6C	cytochrome c oxidase subunit VIc	hESC (SPECIFIC)		BROWN
1346	COX7A1	cytochrome c oxidase subunit VIIa polypeptide 1 (muscle)	Endo, F		GREY
1349	COX7B	cytochrome c oxidase subunit VIIb	hESC (SPECIFIC)		BROWN
1350	COX7C	cytochrome c oxidase subunit VIIc	hESC, Mix		BLACK
1351	COX8A	cytochrome c oxidase subunit 8A (ubiquitous)	hESC (SPECIFIC)		BROWN
1352	COX10	COX10 homolog, cytochrome c oxidase assembly protein, heme A: farnesyltransferase (yeast)	Only Mix		GREY
1353	COX11	COX11 homolog, cytochrome c oxidase assembly protein (yeast)	hESC (COMMON)		BLUEdark
1355	COX15	COX15 homolog, cytochrome c oxidase assembly protein (yeast)	hESC, Mix		BLACK
1356	CP	ceruloplasmin (ferroxidase)	Only Endo	HS	GREY
1362	CPD	carboxypeptidase D	hESC, Mix	HS	BLACK
1363	CPE	carboxypeptidase E	hESC (COMMON)	CCo/EC non-HS	PURPLE
1364	CLDN4	claudin 4	Only Endo	CA/J	GREY
1365	CLDN3	claudin 3	hESC (SPECIFIC)	CA/J	BROWN
1366	CLDN7	claudin 7	hESC, Endo, Mix	CA/J	BLACK
1368	CPM	carboxypeptidase M	Only Endo		GREY
1371	CPOX	coproporphyrinogen oxidase	Only Mix		GREY
1373	CPS1	carbamoyl-phosphate synthetase 1, mitochondrial	hESC, Endo, Mix		BLACK
1374	CPT1A	carnitine palmitoyltransferase 1A (liver)	hESC, Endo, F	CCo	BLACK
1375	CPT1B	carnitine palmitoyltransferase 1B (muscle)	hESC (COMMON)		BLUEdark
1376	CPT2	carnitine palmitoyltransferase 2	hESC, Mix		BLACK
1378	CR1	complement component (3b/4b) receptor 1 (Knops blood group)	hESC, Endo	CCo	BLACK
1380	CR2	complement component (3d/Epstein Barr virus) receptor 2	hESC (SPECIFIC)	CCo	BROWN
1381	CRABP1	cellular retinoic acid binding protein 1	hESC, Endo, Mix	CCo	BLACK
1382	CRABP2	cellular retinoic acid binding protein 2	hESC (COMMON)	CCo	BLUEdark
1384	CRAT	carnitine acetyltransferase	Only Mix		GREY
1385	CREB1	cAMP responsive element binding protein 1	hESC, F, Mix	CCo/TF	BLACK
1386	ATF2	activating transcription factor 2	hESC, Mix	CCo/TF	BLACK
1387	CREBBP	CREB binding protein	hESC, Mix	CC/CCo/TF	BLACK
1388	ATF6B	activating transcription factor 6 beta	hESC, F	CCo/J/TF	BLACK
1389	CREBL2	cAMP responsive element binding protein-like 2	hESC (COMMON)	CC/CCo/TF	BLUElight
1390	CREM	cAMP responsive element modulator	hESC (COMMON)	CCo/TF	BLUElight
1392	CRH	corticotropin releasing hormone	Only Endo	CCo/EC non-HS	GREY
1393	CRHBP	corticotropin releasing hormone binding protein	Endo, F, Mix	CCo/EC non-HS	GREY
1397	CRIP2	cysteine-rich protein 2	Endo, F	EC non-HS	GREY
1398	CRK	v-crk sarcoma virus CT10 oncogene homolog (avian)	hESC, Mix	CS/CCo	BLACK
1399	CRKL	v-crk sarcoma virus CT10 oncogene homolog (avian)-like	hESC, Mix	CCo	BLACK
1400	CRMP1	collapsin response mediator protein 1	hESC, Endo, Mix		BLACK
1404	HAPLN1	hyaluronan and proteoglycan link protein 1	hESC (COMMON)	CA/EC non-HS	PURPLE
1407	CRY1	cryptochrome 1 (photolyase-like)	Endo, F, Mix	CCo	GREY
1410	CRYAB	crystallin, alpha B	Only F	CS/CCo	GREY
1415	CRYBB2	crystallin, beta B2	hESC, F, Mix		BLACK
1416	CRYBB2P1	crystallin, beta B2 pseudogene 1	hESC (SPECIFIC)		BROWN
1421	CRYGD	crystallin, gamma D	hESC (SPECIFIC)		BROWN
1428	CRYM	crystallin, mu	hESC, Mix	TF	BLACK
1429	CRYZ	crystallin, zeta (quinone reductase)	hESC, Mix		BLACK
1431	CS	citrate synthase	Only Mix		GREY
1432	MAPK14	mitogen-activated protein kinase 14 (p38 alpha)	hESC, Mix	CC/CCo	BLACK
1434	CSE1L	CSE1 chromosome segregation 1-like (yeast)	hESC (COMMON)		BLUEdark
1435	CSF1	colony stimulating factor 1 (macrophage)	Endo, F	CA/CCo/EC non-HS	GREY
1437	CSF2	colony stimulating factor 2 (granulocyte-macrophage)	Only Endo	CCo/HS	GREY
1439	CSF2RB	colony stimulating factor 2 receptor, beta, low-affinity (granulocyte-macrophage)	Only Endo	CCo	GREY
1441	CSF3R	colony stimulating factor 3 receptor (granulocyte)	Only Endo	CA/CCo/EC non-HS	GREY
1445	CSK	c-src tyrosine kinase	Only Mix	CCo/J	GREY
1452	CSNK1A1	Casein kinase 1, alpha 1	hESC, Endo, Mix	CC/CCo	BLACK
1453	CSNK1D	casein kinase 1, delta	hESC, Endo, Mix	CS/CC/CS/CCo	BLACK
1454	CSNK1E	casein kinase 1, epsilon	hESC, Mix	CC/CCo	BLACK
1455	CSNK1G2	casein kinase 1, gamma 2	F, Mix	CCo	GREY
1456	CSNK1G3	casein kinase 1, gamma 3	hESC, Endo, Mix	CCo	BLACK
1457	CSNK2A1	casein kinase 2, alpha 1 polypeptide	hESC, Endo, Mix	CC/CCo	BLACK
1459	CSNK2A2	casein kinase 2, alpha prime polypeptide	hESC, Mix	CC/CCo	BLACK
1460	CSNK2B	casein kinase 2, beta polypeptide	hESC, Mix	CCo/EC non-HS/TF	BLACK
1462	VCAN	versican	hESC, Endo, Mix	CA/EC non-HS	BLACK
1464	CSPG4	chondroitin sulfate proteoglycan 4	Endo, F	CCo/EC non-HS	GREY
1465	CSRP1	cysteine and glycine-rich protein 1	hESC, F, Mix		BLACK
1466	CSRP2	cysteine and glycine-rich protein 2	Endo, F, Mix		GREY
1469	CST1	cystatin SN	hESC, Mix	EC non-HS	BLACK
1471	CST3	cystatin C	hESC, F, Mix	EC non-HS	BLACK
1472	CST4	cystatin S	Only Mix	EC non-HS	GREY
1474	CST6	cystatin E/M	Only Endo	EC non-HS	GREY
1476	CSTB	cystatin B (stefin B)	hESC, Endo, Mix		BLACK
1477	CSTF1	cleavage stimulation factor, 3' pre-RNA, subunit 1, 50kDa	F, Mix		GREY
1478	CSTF2	cleavage stimulation factor, 3' pre-RNA, subunit 2, 64kDa	hESC, Mix		BLACK
1479	CSTF3	cleavage stimulation factor, 3' pre-RNA, subunit 3, 77kDa	Endo, F, Mix		GREY
1482	NKX2-5	NK2 transcription factor related, locus 5 (Drosophila)	Only Endo	CS/CCo/TF	GREY
1486	CTBS	chitobiase, di-N-acetyl-	Only Mix		GREY
1487	CTBP1	C-terminal binding protein 1	hESC, F, Mix	CC/TF	BLACK
1488	CTBP2	C-terminal binding protein 2	hESC (COMMON)	J	BLUEdark
1490	CTGF	connective tissue growth factor	hESC, F, Mix	CS/CA/CC/CCo/HS	BLACK
1491	CTH	cystathionase (cystathionine gamma-lyase)	hESC, Endo, Mix		BLACK
1495	CTNNA1	catenin (cadherin-associated protein), alpha 1, 102kDa	hESC, Endo, Mix	CA/CCo/J	BLACK
1496	CTNNA2	catenin (cadherin-associated protein), alpha 2	hESC (SPECIFIC)	CA/CCo/J	BROWN
1497	CTNS	cystinosis, nephropathic	Only F		GREY
1499	CTNNB1	catenin (cadherin-associated protein), beta 1, 88kDa	hESC, Endo, Mix	CS/CA/CC/CCo/J/TF	BLACK
1500	CTNND1	catenin (cadherin-associated protein), delta 1	hESC, F, Mix	CA/CCo/J	BLACK
1501	CTNND2	catenin (cadherin-associated protein), delta 2 (neural plakophilin-related arm-repeat protein)	hESC, Endo, Mix	CA/CCo/J	BLACK
1503	CTPS	CTP synthase	hESC, Mix		BLACK
1508	CTSB	cathepsin B	hESC, Mix	HS	BLACK
1509	CTSD	cathepsin D	hESC, F, Mix	EC non-HS	BLACK
1512	CTSH	cathepsin H	Endo, F, Mix		GREY
1513	CTSK	cathepsin K	hESC, Endo, Mix	EC non-HS	BLACK
1514	CTSL1	cathepsin L1	hESC, F, Mix	EC non-HS	BLACK
1515	CTSL2	cathepsin L2	hESC, Endo, Mix	CCo	BLACK
1518	CTSL1P8	cathepsin L1 pseudogene 8	Only Mix		GREY
1519	CTSO	cathepsin O	hESC, F, Mix		BLACK
1520	CTSS	cathepsin S	Only Endo	EC non-HS	GREY
1522	CTSZ	cathepsin Z	hESC, Mix	EC non-HS	BLACK
1523	CUX1	cut-like homeobox 1	hESC (COMMON)	TF	BLUElight
1525	CXADR	coxsackie virus and adenovirus receptor	hESC, Mix	CS/CA/J/EC non-HS	BLACK
1528	CYB5A	cytochrome b5 type A (microsomal)	hESC, F, Mix		BLACK
1534	CYB561	cytochrome b-561	hESC, Mix		BLACK
1535	CYBA	cytochrome b-245, alpha polypeptide	hESC (COMMON)		BLUEdark
1537	CYC1	cytochrome c-1	hESC, Mix	J	BLACK
1540	CYLD	cylindromatosis (turban tumor syndrome)	hESC, F, Mix	CS/CC/CS/CCo	BLACK
1543	CYP1A1	cytochrome P450, family 1, subfamily A, polypeptide 1	Only Endo	CC	GREY
1545	CYP1B1	cytochrome P450, family 1, subfamily B, polypeptide 1	hESC (COMMON)	CA	BLUEdark
1551	CYP3A7	cytochrome P450, family 3, subfamily A, polypeptide 7	Only Endo		GREY
1555	CYP2B6	cytochrome P450, family 2, subfamily B, polypeptide 6	hESC (SPECIFIC)		BROWN
1558	CYP2C8	cytochrome P450, family 2, subfamily C, polypeptide 8	Only Endo		GREY
1565	CYP2D6	cytochrome P450, family 2, subfamily D, polypeptide 6	Only Endo		GREY
1577	CYP3A5	cytochrome P450, family 3, subfamily A, polypeptide 5	hESC, Endo, Mix		BLACK
1583	CYP11A1	cytochrome P450, family 11, subfamily A, polypeptide 1	Only Endo		GREY
1588	CYP19A1	cytochrome P450, family 19, subfamily A, polypeptide 1	Only Endo	CCo	GREY
1592	CYP26A1	cytochrome P450, family 26, subfamily A, polypeptide 1	hESC, Mix	CCo	BLACK
1594	CYP27B1	cytochrome P450, family 27, subfamily B, polypeptide 1	hESC (SPECIFIC)	CC/CCo	BROWN
1595	CYP51A1	cytochrome P450, family 51, subfamily A, polypeptide 1	hESC, Mix		BLACK
1600	DAB1	disabled homolog 1 (Drosophila)	hESC, F, Mix		BLACK
1601	DAB2	disabled homolog 2, mitogen-responsive phosphoprotein (Drosophila)	hESC (COMMON)	CCo	BLUEdark
1602	DACH1	dachshund homolog 1 (Drosophila)	hESC, Endo, Mix		BLACK
1603	DAD1	defender against cell death 1	Only Mix		GREY
1604	CD55	CD55 molecule, decay accelerating factor for complement (Cromer blood group)	hESC (COMMON)	EC non-HS	PURPLE
1605	DAG1	dystroglycan 1 (dystrophin-associated glycoprotein 1)	hESC, F, Mix	CS/CA/CCo/J/EC non-HS	BLACK
1606	DGKA	diacylglycerol kinase, alpha 80kDa	hESC, F, Mix	CCo	BLACK
1608	DGKG	diacylglycerol kinase, gamma 90kDa	Only F	CCo	GREY
1609	DGKQ	diacylglycerol kinase, theta 110kDa	hESC, Mix	CCo/TF	BLACK
1611	DAP	death-associated protein	F, Mix	CCo	GREY
1612	DAPK1	death-associated protein kinase 1	hESC, Mix	CCo	BLACK
1613	DAPK3	death-associated protein kinase 3	hESC (COMMON)	CS/CC/CS/CCo	BLUEdark
1615	DARS	aspartyl-tRNA synthetase	hESC, F, Mix		BLACK
1618	DAZL	deleted in azoospermia-like	hESC (SPECIFIC)	CC	BROWN
1620	DBC1	deleted in bladder cancer 1	hESC, Endo, Mix	CC	BLACK
1622	DBI	diazepam binding inhibitor (GABA receptor modulator, acyl-Coenzyme A binding protein)	hESC, F		BLACK
1627	DBN1	drebrin 1	hESC, F, Mix	CS/CCo	BLACK
1628	DBP	D site of albumin promoter (albumin D-box) binding protein	Only Mix	TF	GREY
1629	DBT	dihydrolipoamide branched chain transacylase E2	hESC (COMMON)		BLUEdark
1630	DCC	deleted in colorectal carcinoma	Only Mix	CCo/HS/TF	GREY
1632	DCI	dodecenoyl-Coenzyme A delta isomerase (3,2 trans-enoyl-Coenzyme A isomerase)	Only Mix		GREY
1633	DCK	deoxycytidine kinase	F, Mix		GREY
1634	DCN	Decorin	hESC (COMMON)	EC non-HS	PURPLE
1635	DCTD	dCMP deaminase	hESC, Mix		BLACK
1639	DCTN1	dynactin 1 (p150, glued homolog, Drosophila)	F, Mix	CC	GREY
1641	DCX	doublecortin	hESC (SPECIFIC)	CCo	BROWN
1642	DDB1	damage-specific DNA binding protein 1, 127kDa	Only Mix	CC/CCo	GREY
1643	DDB2	damage-specific DNA binding protein 2, 48kDa	hESC, Mix		BLACK
1645	AKR1C1	aldo-keto reductase family 1, member C1 (dihydrodiol dehydrogenase 1; 20-alpha (3-alpha)-hydroxysteroid dehydrogenase)	F, Mix		GREY
1646	AKR1C2	aldo-keto reductase family 1, member C2 (dihydrodiol dehydrogenase 2; bile acid binding protein; 3-alpha hydroxysteroid dehydrogenase, type III)	hESC, F, Mix		BLACK
1647	GADD45A	growth arrest and DNA-damage-inducible, alpha	hESC (COMMON)	CS/CC/CS/CCo	BLUEdark
1649	DDIT3	DNA-damage-inducible transcript 3	Only F	CC/TF	GREY
1650	DDOST	dolichyl-diphosphooligosaccharide-protein glycosyltransferase	hESC, Mix		BLACK
1652	DDT	D-dopachrome tautomerase	hESC, Mix		BLACK
1654	DDX3X	DEAD (Asp-Glu-Ala-Asp) box polypeptide 3, X-linked	hESC, Mix		BLACK
1655	DDX5	DEAD (Asp-Glu-Ala-Asp) box polypeptide 5	hESC, Endo, Mix	TF	BLACK
1656	DDX6	DEAD (Asp-Glu-Ala-Asp) box polypeptide 6	hESC (COMMON)		BLUEdark
1657	DMXL1	Dmx-like 1	hESC, Mix		BLACK
1659	DHX8	DEAH (Asp-Glu-Ala-His) box polypeptide 8	hESC, Mix		BLACK
1660	DHX9	DEAH (Asp-Glu-Ala-His) box polypeptide 9	hESC (COMMON)		BLUEdark
1662	DDX10	DEAD (Asp-Glu-Ala-Asp) box polypeptide 10	hESC, Mix		BLACK
1663	DDX11	DEAD/H (Asp-Glu-Ala-Asp/His) box polypeptide 11 (CHL1-like helicase homolog, S. cerevisiae)	hESC, F, Mix	CC	BLACK
1665	DHX15	DEAH (Asp-Glu-Ala-His) box polypeptide 15	F, Mix		GREY
1666	DECR1	2,4-dienoyl CoA reductase 1, mitochondrial	Only Mix		GREY
1676	DFFA	DNA fragmentation factor, 45kDa, alpha polypeptide	Only Mix	CCo	GREY
1677	DFFB	DNA fragmentation factor, 40kDa, beta polypeptide (caspase-activated DNase)	hESC (SPECIFIC)	CCo	BROWN
1678	TIMM8A	translocase of inner mitochondrial membrane 8 homolog A (yeast)	hESC (SPECIFIC)		BROWN
1687	DFNA5	deafness, autosomal dominant 5	hESC, Endo, Mix		BLACK
1690	COCH	coagulation factor C homolog, cochlin (Limulus polyphemus)	hESC, Endo, Mix	EC non-HS	BLACK
1716	DGUOK	deoxyguanosine kinase	hESC (SPECIFIC)		BROWN
1717	DHCR7	7-dehydrocholesterol reductase	Endo, F, Mix		GREY
1718	DHCR24	24-dehydrocholesterol reductase	Endo, F, Mix	CC/CCo	GREY
1719	DHFR	dihydrofolate reductase	hESC (COMMON)	CC	BLUEdark
1723	DHODH	dihydroorotate dehydrogenase	Only F		GREY
1725	DHPS	deoxyhypusine synthase	hESC, Mix		BLACK
1727	CYB5R3	cytochrome b5 reductase 3	hESC (COMMON)		BLUEdark
1728	NQO1	NAD(P)H dehydrogenase, quinone 1	hESC (COMMON)	CCo	BLUEdark
1729	DIAPH1	diaphanous homolog 1 (Drosophila)	Only Mix	CS	GREY
1730	DIAPH2	diaphanous homolog 2 (Drosophila)	hESC, F, Mix	CS	BLACK
1734	DIO2	deiodinase, iodothyronine, type II	hESC, F		BLACK
1735	DIO3	deiodinase, iodothyronine, type III	Endo, Mix		GREY
1736	DKC1	dyskeratosis congenita 1, dyskerin	hESC, F, Mix		BLACK
1737	DLAT	dihydrolipoamide S-acetyltransferase	Endo, F, Mix		GREY
1738	DLD	dihydrolipoamide dehydrogenase	hESC, F, Mix		BLACK
1739	DLG1	discs, large homolog 1 (Drosophila)	hESC (COMMON)	CS/CA/CC/CCo/J	BLUEdark
1741	DLG3	discs, large homolog 3 (Drosophila)	hESC, Endo, Mix	CCo	BLACK
1743	DLST	dihydrolipoamide S-succinyltransferase (E2 component of 2-oxo-glutarate complex)	hESC, Mix		BLACK
1744	DLSTP1	dihydrolipoamide S-succinyltransferase pseudogene 1	hESC, Mix		BLACK
1745	DLX1	distal-less homeobox 1	F, Mix	TF	GREY
1746	DLX2	distal-less homeobox 2	Endo, F, Mix	TF	GREY
1749	DLX5	distal-less homeobox 5	Only Mix	CCo	GREY
1750	DLX6	distal-less homeobox 6	Only Mix	TF	GREY
1756	DMD	dystrophin	hESC (COMMON)	CCo/J/EC non-HS	PURPLE
1759	DNM1	dynamin 1	hESC, F, Mix		BLACK
1760	DMPK	dystrophia myotonica-protein kinase	F, Mix	CS/CCo	GREY
1762	DMWD	dystrophia myotonica, WD repeat containing	Endo, F, Mix	CC	GREY
1763	DNA2	DNA replication helicase 2 homolog (yeast)	hESC, F, Mix	CC	BLACK
1767	DNAH5	dynein, axonemal, heavy chain 5	Only F		GREY
1774	DNASE1L1	deoxyribonuclease I-like 1	hESC (COMMON)		BLUEdark
1776	DNASE1L3	deoxyribonuclease I-like 3	Endo, Mix		GREY
1777	DNASE2	deoxyribonuclease II, lysosomal	hESC (COMMON)		BLUEdark
1778	DYNC1H1	dynein, cytoplasmic 1, heavy chain 1	hESC (COMMON)	CS/CC	BLUEdark
1780	DYNC1I1	dynein, cytoplasmic 1, intermediate chain 1	hESC, Endo, Mix		BLACK
1781	DYNC1I2	dynein, cytoplasmic 1, intermediate chain 2	hESC, Endo, Mix		BLACK
1783	DYNC1LI2	dynein, cytoplasmic 1, light intermediate chain 2	hESC, Endo, Mix	CS	BLACK
1785	DNM2	dynamin 2	hESC, Mix	CC/CCo/J	BLACK
1786	DNMT1	DNA (cytosine-5-)-methyltransferase 1	Only F	TF	GREY
1787	TRDMT1	tRNA aspartic acid methyltransferase 1	hESC, Mix		BLACK
1788	DNMT3A	DNA (cytosine-5-)-methyltransferase 3 alpha	hESC (COMMON)		BLUEdark
1789	DNMT3B	DNA (cytosine-5-)-methyltransferase 3 beta	Endo, Mix	TF	GREY
1793	DOCK1	dedicator of cytokinesis 1	hESC, Endo, Mix	CCo	BLACK
1794	DOCK2	dedicator of cytokinesis 2	hESC (SPECIFIC)	CS	BROWN
1796	DOK1	docking protein 1, 62kDa (downstream of tyrosine kinase 1)	F, Mix	CCo	GREY
1797	DOM3Z	dom-3 homolog Z (C. elegans)	hESC, F, Mix		BLACK
1798	DPAGT1	dolichyl-phosphate (UDP-N-acetylglucosamine) N-acetylglucosaminephosphotransferase 1 (GlcNAc-1-P transferase)	Only Mix		GREY
1802	DPH2	DPH2 homolog (S. cerevisiae)	hESC (SPECIFIC)		BROWN
1803	DPP4	dipeptidyl-peptidase 4	hESC (COMMON)	CA/J/HS	PINK
1804	DPP6	dipeptidyl-peptidase 6	hESC (SPECIFIC)		BROWN
1806	DPYD	dihydropyrimidine dehydrogenase	Endo, F, Mix		GREY
1808	DPYSL2	dihydropyrimidinase-like 2	Only Mix	CS/CCo	GREY
1809	DPYSL3	dihydropyrimidinase-like 3	hESC (COMMON)	CS	BLUEdark
1810	DR1	down-regulator of transcription 1, TBP-binding (negative cofactor 2)	hESC, F, Mix	TF	BLACK
1813	DRD2	dopamine receptor D2	Only Mix	CCo	GREY
1818	DRD5P2	dopamine receptor D5 pseudogene 2	Only Mix		GREY
1819	DRG2	developmentally regulated GTP binding protein 2	hESC, Mix	CCo	BLACK
1820	ARID3A	AT rich interactive domain 3A (BRIGHT-like)	Only Mix	TF	GREY
1821	DRP2	dystrophin related protein 2	Endo, F		GREY
1822	ATN1	atrophin 1	hESC (COMMON)	J/TF	BLUElight
1824	DSC2	desmocollin 2	hESC, Endo, Mix	CA/J	BLACK
1825	DSC3	desmocollin 3	Endo, F, Mix	CA/J	GREY
1827	RCAN1	regulator of calcineurin 1	hESC (COMMON)	CCo/TF	BLUElight
1829	DSG2	desmoglein 2	hESC (COMMON)	CA/J	BLUEdark
1831	TSC22D3	TSC22 domain family, member 3	hESC (COMMON)	TF	BLUElight
1832	DSP	desmoplakin	hESC (COMMON)	CS/CA/J	BLUEdark
1834	DSPP	dentin sialophosphoprotein	Only Mix	CCo/EC non-HS	GREY
1836	SLC26A2	solute carrier family 26 (sulfate transporter), member 2	Endo, F, Mix		GREY
1837	DTNA	dystrobrevin, alpha	hESC, Endo, Mix	CCo/J	BLACK
1839	HBEGF	heparin-binding EGF-like growth factor	Endo, Mix	CCo/HS	GREY
1841	DTYMK	deoxythymidylate kinase (thymidylate kinase)	hESC (COMMON)		BLUEdark
1843	DUSP1	dual specificity phosphatase 1	Endo, F, Mix	CC/CCo	GREY
1845	DUSP3	dual specificity phosphatase 3	hESC, Mix	CC/CCo	BLACK
1846	DUSP4	dual specificity phosphatase 4	hESC, Endo, Mix	CCo	BLACK
1847	DUSP5	dual specificity phosphatase 5	hESC, Endo, Mix	CCo	BLACK
1848	DUSP6	dual specificity phosphatase 6	hESC (COMMON)	CCo	BLUEdark
1849	DUSP7	dual specificity phosphatase 7	Only Mix	CCo	GREY
1850	DUSP8	dual specificity phosphatase 8	Only Endo	CCo	GREY
1854	DUT	deoxyuridine triphosphatase	hESC (COMMON)		BLUEdark
1855	DVL1	Disheveled, dsh homolog 1 (Drosophila)	Only Mix	CS/CCo	GREY
1856	DVL2	Disheveled, dsh homolog 2 (Drosophila)	Only Mix	CCo	GREY
1857	DVL3	dishevelled, dsh homolog 3 (Drosophila)	Endo, F, Mix	CCo	GREY
1859	DYRK1A	dual-specificity tyrosine-(Y)-phosphorylation regulated kinase 1A	Only Mix		GREY
1861	TOR1A	torsin family 1, member A (torsin A)	Only Mix		GREY
1870	E2F2	E2F transcription factor 2	Only Mix	CC/TF	GREY
1871	E2F3	E2F transcription factor 3	Only Mix	CC/TF	GREY
1875	E2F5	E2F transcription factor 5, p130-binding	hESC, Mix	TF	BLACK
1877	E4F1	E4F transcription factor 1	Only Mix	CC/TF	GREY
1879	EBF1	early B-cell factor 1	Endo, F, Mix	TF	GREY
1880	GPR183	G protein-coupled receptor 183	Only Endo	CCo	GREY
1889	ECE1	endothelin converting enzyme 1	Endo, Mix	CCo/HS	GREY
1890	TYMP	thymidine phosphorylase	Only Endo		GREY
1891	ECH1	enoyl Coenzyme A hydratase 1, peroxisomal	Only Mix		GREY
1893	ECM1	extracellular matrix protein 1	hESC (COMMON)	CCo/EC non-HS	PURPLE
1894	ECT2	epithelial cell transforming sequence 2 oncogene	hESC (COMMON)	CS/CC/CS/CCo/J	BLUEdark
1896	EDA	ectodysplasin A	Only Mix	CA/CCo/EC non-HS	GREY
1901	S1PR1	sphingosine-1-phosphate receptor 1	Endo, Mix	CS/CA/CCo	GREY
1902	LPAR1	lysophosphatidic acid receptor 1	hESC, F, Mix	CCo/EC non-HS	BLACK
1903	S1PR3	sphingosine-1-phosphate receptor 3	hESC (COMMON)	CCo	BLUEdark
1906	EDN1	endothelin 1	hESC, Endo, Mix	CS/CC/CS/CCo/EC non-HS	BLACK
1909	EDNRA	endothelin receptor type A	hESC (COMMON)	CCo	BLUEdark
1910	EDNRB	endothelin receptor type B	hESC (COMMON)	CCo	BLUEdark
1911	PHC1	polyhomeotic homolog 1 (Drosophila)	hESC (COMMON)		BLUEdark
1912	PHC2	polyhomeotic homolog 2 (Drosophila)	hESC, Mix		BLACK
1915	EEF1A1	eukaryotic translation elongation factor 1 alpha 1	hESC, F, Mix		BLACK
1917	EEF1A2	eukaryotic translation elongation factor 1 alpha 2	hESC, Mix		BLACK
1936	EEF1D	eukaryotic translation elongation factor 1 delta (guanine nucleotide exchange protein)	hESC, F, Mix	CCo	BLACK
1938	EEF2	eukaryotic translation elongation factor 2	hESC (SPECIFIC)		BROWN
1942	EFNA1	ephrin-A1	Endo, Mix	CA/CCo/HS	GREY
1945	EFNA4	ephrin-A4	Only Mix	CCo/EC non-HS	GREY
1946	EFNA5	ephrin-A5	hESC (COMMON)	CS/CA/CCo/HS	PINK
1947	EFNB1	ephrin-B1	Only Mix	CA/CCo	GREY
1948	EFNB2	ephrin-B2	hESC (COMMON)	CA/CCo	BLUEdark
1949	EFNB3	ephrin-B3	Endo, Mix	CCo	GREY
1950	EGF	epidermalgrowthfactor	Endo, F, Mix	CC/CCo/EC non-HS	GREY
1951	CELSR3	cadherin, EGF LAG seven-pass G-type receptor 3 (flamingo homolog, Drosophila)	hESC (COMMON)	CA/CCo	BLUEdark
1952	CELSR2	cadherin, EGF LAG seven-pass G-type receptor 2 (flamingo homolog, Drosophila)	hESC, Mix	CA/CCo	BLACK
1953	MEGF6	multiple EGF-like-domains 6	hESC, F	EC non-HS	BLACK
1954	MEGF8	multiple EGF-like-domains 8	F, Mix		GREY
1955	MEGF9	multiple EGF-like-domains 9	Only Mix		GREY
1956	EGFR	epidermal growth factor receptor	hESC (COMMON)	CA/CC/CCo/EC non-HS	PURPLE
1958	EGR1	early growth response 1	hESC (COMMON)	CCo/TF	BLUElight
1959	EGR2	early growth response 2	hESC, Endo	CCo/TF	BLACK
1960	EGR3	early growth response 3	hESC, Endo	CCo/TF	BLACK
1961	EGR4	early growth response 4	Only Endo	TF	GREY
1962	EHHADH	enoyl-Coenzyme A, hydratase/3-hydroxyacyl Coenzyme A dehydrogenase	hESC, Mix		BLACK
1964	EIF1AX	eukaryotic translation initiation factor 1A, X-linked	hESC (COMMON)		BLUEdark
1965	EIF2S1	eukaryotic translation initiation factor 2, subunit 1 alpha, 35kDa	hESC, F, Mix		BLACK
1968	EIF2S3	eukaryotic translation initiation factor 2, subunit 3 gamma, 52kDa	hESC, F, Mix		BLACK
1969	EPHA2	EPH receptor A2	Endo, F, Mix	CA/CCo/J	GREY
1973	EIF4A1	eukaryotic translation initiation factor 4A1	hESC, Endo, Mix		BLACK
1974	EIF4A2	eukaryotic translation initiation factor 4A2	hESC, Mix		BLACK
1975	EIF4B	eukaryotic translation initiation factor 4B	hESC (COMMON)	CCo	BLUEdark
1977	EIF4E	eukaryotic translation initiation factor 4E	hESC, F, Mix	CC/CCo	BLACK
1978	EIF4EBP1	eukaryotic translation initiation factor 4E binding protein 1	hESC, Endo, Mix	CC/CCo	BLACK
1979	EIF4EBP2	eukaryotic translation initiation factor 4E binding protein 2	hESC, Endo, Mix	CCo	BLACK
1981	EIF4G1	eukaryotic translation initiation factor 4 gamma, 1	Endo, F, Mix	CCo	GREY
1983	EIF5	eukaryotic translation initiation factor 5	hESC (COMMON)		BLUEdark
1984	EIF5A	eukaryotic translation initiation factor 5A	hESC (COMMON)		BLUEdark
1992	SERPINB1	serpin peptidase inhibitor, clade B (ovalbumin), member 1	hESC (COMMON)	EC non-HS	PURPLE
1993	ELAVL2	ELAV (embryonic lethal, abnormal vision, Drosophila)-like 2 (Hu antigen B)	hESC, Endo, Mix		BLACK
1994	ELAVL1	ELAV (embryonic lethal, abnormal vision, Drosophila)-like 1 (Hu antigen R)	hESC, Endo, Mix		BLACK
1996	ELAVL4	ELAV (embryonic lethal, abnormal vision, Drosophila)-like 4 (Hu antigen D)	hESC (SPECIFIC)		BROWN
1997	ELF1	E74-like factor 1 (ets domain transcription factor)	hESC, Endo, Mix	CCo/TF	BLACK
1998	ELF2	E74-like factor 2 (ets domain transcription factor)	hESC, F, Mix	TF	BLACK
1999	ELF3	E74-like factor 3 (ets domain transcription factor, epithelial-specific )	hESC, Endo, Mix	TF	BLACK
2000	ELF4	E74-like factor 4 (ets domain transcription factor)	hESC, Mix	TF	BLACK
2002	ELK1	ELK1, member of ETS oncogene family	hESC, F, Mix	CCo/TF	BLACK
2004	ELK3	ELK3, ETS-domain protein (SRF accessory protein 2)	hESC (COMMON)	CCo/TF	BLUElight
2005	ELK4	ELK4, ETS-domain protein (SRF accessory protein 1)	hESC (SPECIFIC)	TF	YELLOW
2006	ELN	elastin	Only F	CS/HS	GREY
2009	EML1	echinoderm microtubule associated protein like 1	hESC, F, Mix		BLACK
2010	EMD	emerin	hESC, Mix	CCo	BLACK
2011	MARK2	MAP/microtubule affinity-regulating kinase 2	hESC, Endo	CS/CCo	BLACK
2012	EMP1	epithelial membrane protein 1	hESC (COMMON)		BLUEdark
2013	EMP2	epithelial membrane protein 2	hESC (COMMON)		BLUEdark
2014	EMP3	epithelial membrane protein 3	hESC, Mix		BLACK
2017	CTTN	cortactin	hESC (COMMON)		BLUEdark
2018	EMX2	empty spiracles homeobox 2	Only Mix		GREY
2021	ENDOG	endonuclease G	Endo, Mix		GREY
2022	ENG	Endoglin/CD105	Only F	CA/CCo/EC non-HS	GREY
2023	ENO1	enolase 1, (alpha)	hESC (COMMON)	HS/TF	PINK/BLUElight
2026	ENO2	enolase 2 (gamma, neuronal)	Endo, Mix		GREY
2027	ENO3	enolase 3 (beta, muscle)	Only Mix		GREY
2028	ENPEP	glutamyl aminopeptidase (aminopeptidase A)	Endo, Mix	CCo	GREY
2029	ENSA	endosulfine alpha	hESC, Mix	CC	BLACK
2030	SLC29A1	solute carrier family 29 (nucleoside transporters), member 1	hESC (COMMON)	CCo	BLUEdark
2033	EP300	E1A binding protein p300	hESC, Endo, Mix	CC/CCo/TF	BLACK
2034	EPAS1	endothelial PAS domain protein 1	hESC (COMMON)	CCo/TF	BLUElight
2035	EPB41	erythrocyte membrane protein band 4.1 (elliptocytosis 1, RH-linked)	hESC, Endo, Mix	CS	BLACK
2036	EPB41L1	erythrocyte membrane protein band 4.1-like 1	hESC, F, Mix	CS/CCo	BLACK
2037	EPB41L2	erythrocyte membrane protein band 4.1-like 2	hESC, F, Mix	CS/J	BLACK
2039	EPB49	erythrocyte membrane protein band 4.9 (dematin)	Only Mix		GREY
2040	STOM	stomatin	hESC (COMMON)		BLUEdark
2041	EPHA1	EPH receptor A1	hESC (SPECIFIC)	CS/CA/CCo	BROWN
2043	EPHA4	EPH receptor A4	hESC (COMMON)	CA/CCo/J	BLUEdark
2044	EPHA5	EPH receptor A5	Only F	CS/CCo	GREY
2045	EPHA7	EPH receptor A7	hESC, Endo, Mix	CA/CCo	BLACK
2047	EPHB1	EPH receptor B1	Only Endo	CA/CCo	GREY
2048	EPHB2	EPH receptor B2	Endo, F, Mix	CCo	GREY
2049	EPHB3	EPH receptor B3	Only Mix	CA/CCo	GREY
2050	EPHB4	EPH receptor B4	Only Mix	CA/CCo/EC non-HS	GREY
2052	EPHX1	epoxide hydrolase 1, microsomal (xenobiotic)	hESC, F, Mix		BLACK
2055	CLN8	ceroid-lipofuscinosis, neuronal 8 (epilepsy, progressive with mental retardation)	hESC, F, Mix	CS/CCo	BLACK
2057	EPOR	erythropoietin receptor	hESC, Mix	CCo/EC non-HS	BLACK
2058	EPRS	glutamyl-prolyl-tRNA synthetase	hESC, Endo, Mix		BLACK
2059	EPS8	epidermal growth factor receptor pathway substrate 8	hESC, Endo, Mix	CS/CCo	BLACK
2060	EPS15	epidermal growth factor receptor pathway substrate 15	hESC, Mix	CCo	BLACK
2063	NR2F6	nuclear receptor subfamily 2, group F, member 6	hESC, Mix	CCo/TF	BLACK
2064	ERBB2	v-erb-b2 erythroblastic leukemia viral oncogene homolog 2, neuro/glioblastoma derived oncogene homolog (avian)	hESC, F, Mix	CA/CCo/HS	BLACK
2065	ERBB3	v-erb-b2 erythroblastic leukemia viral oncogene homolog 3 (avian)	hESC (COMMON)	CA/CCo/EC non-HS	PURPLE
2066	ERBB4	v-erb-a erythroblastic leukemia viral oncogene homolog 4 (avian)	Only Mix	CCo	GREY
2067	ERCC1	excision repair cross-complementing rodent repair deficiency, complementation group 1 (includes overlapping antisense sequence)	hESC, Mix		BLACK
2068	ERCC2	excision repair cross-complementing rodent repair deficiency, complementation group 2	Only Endo	CC/CCo/TF	GREY
2069	EREG	Epiregulin	Endo, F	CC/CCo/EC non-HS	GREY
2071	ERCC3	excision repair cross-complementing rodent repair deficiency, complementation group 3 (xeroderma pigmentosum group B complementing)	Only Mix	CC/TF	GREY
2072	ERCC4	excision repair cross-complementing rodent repair deficiency, complementation group 4	hESC, Endo, Mix	CC	BLACK
2073	ERCC5	excision repair cross-complementing rodent repair deficiency, complementation group 5	Only Mix	TF	GREY
2074	ERCC6	excision repair cross-complementing rodent repair deficiency, complementation group 6	hESC, F, Mix		BLACK
2077	ERF	Ets2 repressor factor	hESC, Mix	TF	BLACK
2078	ERG	v-ets erythroblastosis virus E26 oncogene homolog (avian)	Only Mix	CCo/TF	GREY
2081	ERN1	endoplasmic reticulum to nucleus signaling 1	hESC, Endo	CC/CCo	BLACK
2091	FBL	fibrillarin	F, Mix		GREY
2098	ESD	esterase D/formylglutathione hydrolase	hESC, Mix		BLACK
2101	ESRRA	estrogen-related receptor alpha	Only Mix	CCo/TF	GREY
2104	ESRRG	estrogen-related receptor gamma	hESC, Endo, Mix	TF	BLACK
2107	ETF1	eukaryotic translation termination factor 1	Only Mix		GREY
2108	ETFA	electron-transfer-flavoprotein, alpha polypeptide	Only Mix		GREY
2109	ETFB	electron-transfer-flavoprotein, beta polypeptide	hESC, Mix		BLACK
2110	ETFDH	electron-transferring-flavoprotein dehydrogenase	Only Mix		GREY
2113	ETS1	v-ets erythroblastosis virus E26 oncogene homolog 1 (avian)	hESC (COMMON)	CC/TF	BLUElight
2114	ETS2	v-ets erythroblastosis virus E26 oncogene homolog 2 (avian)	hESC (COMMON)	TF	BLUElight
2115	ETV1	ets variant 1	hESC, F, Mix	TF	BLACK
2118	ETV4	ets variant 4	hESC, Endo	TF	BLACK
2119	ETV5	ets variant 5	hESC (COMMON)	TF	BLUElight
2120	ETV6	ets variant 6	hESC, F, Mix	TF	BLACK
2121	EVC	Ellis van Creveld syndrome	Only F	CCo	GREY
2122	MECOM	ecotropic viral integration site 1	Endo, F, Mix	CC/CCo/TF	GREY
2123	EVI2A	ecotropic viral integration site 2A	Endo, F		GREY
2124	EVI2B	ecotropic viral integration site 2B	Only Endo		GREY
2130	EWSR1	Ewing sarcoma breakpoint region 1	hESC (COMMON)		BLUEdark
2131	EXT1	exostoses (multiple) 1	hESC (COMMON)	CCo	BLUEdark
2132	EXT2	exostoses (multiple) 2	hESC, Mix	CCo	BLACK
2135	EXTL2	exostoses (multiple)-like 2	hESC, Mix	EC non-HS	BLACK
2137	EXTL3	exostoses (multiple)-like 3	hESC, Mix		BLACK
2140	EYA3	eyes absent homolog 3 (Drosophila)	hESC, Mix	TF	BLACK
2145	EZH1	enhancer of zeste homolog 1 (Drosophila)	hESC, F		BLACK
2146	EZH2	enhancer of zeste homolog 2 (Drosophila)	hESC (COMMON)	CCo	BLUEdark
2149	F2R	coagulation factor II (thrombin) receptor	Endo, Mix	CCo/EC non-HS	GREY
2150	F2RL1	coagulation factor II (thrombin) receptor-like 1	hESC (COMMON)	CS/CCo	BLUEdark
2151	F2RL2	coagulation factor II (thrombin) receptor-like 2	Endo, F, Mix	CCo/EC non-HS	GREY
2152	F3	coagulation factor III (thromboplastin, tissue factor)	hESC (COMMON)	CCo/EC non-HS	PURPLE
2155	F7	coagulation factor VII (serum prothrombin conversion accelerator)	Only Mix	CCo/EC non-HS	GREY
2157	F8	coagulation factor VIII, procoagulant component	hESC, F	CA/EC non-HS	BLACK
2167	FABP4	fatty acid binding protein 4, adipocyte	Endo, F		GREY
2170	FABP3	fatty acid binding protein 3, muscle and heart (mammary-derived growth inhibitor)	hESC (COMMON)		BLUEdark
2171	FABP5	fatty acid binding protein 5 (psoriasis-associated)	hESC (COMMON)		BLUEdark
2172	FABP6	fatty acid binding protein 6, ileal	hESC (SPECIFIC)		BROWN
2173	FABP7	fatty acid binding protein 7, brain	hESC, Mix		BLACK
2175	FANCA	Fanconi anemia, complementation group A	hESC (COMMON)	CC	BLUEdark
2177	FANCD2	Fanconi anemia, complementation group D2	hESC (COMMON)	CC	BLUEdark
2180	ACSL1	acyl-CoA synthetase long-chain family member 1	hESC, Endo, Mix	CCo	BLACK
2181	ACSL3	acyl-CoA synthetase long-chain family member 3	hESC, Mix		BLACK
2182	ACSL4	acyl-CoA synthetase long-chain family member 4	hESC (COMMON)		BLUEdark
2184	FAH	fumarylacetoacetate hydrolase (fumarylacetoacetase)	hESC, Mix		BLACK
2186	BPTF	bromodomain PHD finger transcription factor	hESC (COMMON)	TF	BLUElight
2187	FANCB	Fanconi anemia, complementation group B	hESC, F		BLACK
2188	FANCF	Fanconi anemia, complementation group F	Endo, F, Mix		GREY
2189	FANCG	Fanconi anemia, complementation group G	Endo, F, Mix	CC	GREY
2191	FAP	fibroblast activation protein, alpha	Only F	J	GREY
2192	FBLN1	fibulin 1	Endo, F, Mix	EC non-HS	GREY
2193	FARSA	phenylalanyl-tRNA synthetase, alpha subunit	Only Mix		GREY
2194	FASN	fatty acid synthase	hESC (COMMON)		BLUEdark
2195	FAT1	FAT tumor suppressor homolog 1 (Drosophila)	hESC, F, Mix	CS/CA/CCo/J	BLACK
2199	FBLN2	fibulin 2	Endo, F	CA/EC non-HS	GREY
2200	FBN1	fibrillin 1	hESC (COMMON)	CCo/HS	PINK
2201	FBN2	fibrillin 2	hESC (COMMON)	CCo/HS	PINK
2202	EFEMP1	EGF-containing fibulin-like extracellular matrix protein 1	hESC (COMMON)	CCo/EC non-HS	PURPLE
2203	FBP1	fructose-1,6-bisphosphatase 1	hESC (SPECIFIC)	CCo	BROWN
2207	FCER1G	Fc fragment of IgE, high affinity I, receptor for; gamma polypeptide	Only Endo	CCo	GREY
2212	FCGR2A	Fc fragment of IgG, low affinity IIa, receptor (CD32)	Only Endo		GREY
2213	FCGR2B	Fc fragment of IgG, low affinity IIb, receptor (CD32)	Only Endo	CCo	GREY
2217	FCGRT	Fc fragment of IgG, receptor, transporter, alpha	Endo, F	HS	GREY
2218	FKTN	fukutin	hESC, Mix	CCo/EC non-HS	BLACK
2222	FDFT1	farnesyl-diphosphate farnesyltransferase 1	hESC (COMMON)		BLUEdark
2224	FDPS	farnesyl diphosphate synthase (farnesyl pyrophosphate synthetase, dimethylallyltranstransferase, geranyltranstransferase)	hESC, Endo, Mix		BLACK
2230	FDX1	ferredoxin 1	hESC, Mix		BLACK
2232	FDXR	ferredoxin reductase	Only Mix		GREY
2235	FECH	ferrochelatase (protoporphyria)	hESC, Endo, Mix		BLACK
2237	FEN1	flap structure-specific endonuclease 1	Endo, F, Mix	CC/CCo	GREY
2239	GPC4	glypican 4	hESC, F, Mix	EC non-HS	BLACK
2241	FER	fer (fps/fes related) tyrosine kinase	Only Mix	CS/CA/CCo/J	GREY
2242	FES	feline sarcoma oncogene	Only Endo	CS/CA/J	GREY
2244	FGB	fibrinogen beta chain	Only Endo	CCo/HS	GREY
2245	FGD1	FYVE, RhoGEF and PH domain containing 1	hESC, F	CS/CCo	BLACK
2246	FGF1	Fibroblast growth factor 1	Only F	CA/CCo/HS	GREY
2247	FGF2	Fibroblast growth factor 2	hESC (COMMON)	CC/CCo/HS/TF	PINK/BLUElight
2249	FGF4	fibroblast growth factor 4	hESC (SPECIFIC)	CA/CCo/HS	RED
2250	FGF5	fibroblast growth factor 5	Only F	CCo/HS	GREY
2252	FGF7	Fibroblast growth factor 7	hESC, F	CS/CCo/HS	BLACK
2254	FGF9	Fibroblast growth factor 9	Only Mix	CCo/HS	GREY
2256	FGF11	Fibroblast growth factor 11	hESC, Endo, Mix	CCo	BLACK
2257	FGF12	Fibroblast growth factor 12	hESC, Endo, Mix	CCo/HS	BLACK
2258	FGF13	Fibroblast growth factor 13	hESC (COMMON)	CS/CCo/J	BLUEdark
2260	FGFR1	Fibroblast growth factor receptor 1	hESC (COMMON)	CC/CCo/HS	PINK
2261	FGFR3	fibroblast growth factor receptor 3	hESC, Endo, Mix	CCo/J/HS	BLACK
2263	FGFR2	Fibroblast growth factor receptor 2	hESC, Endo, Mix	CC/CCo/HS	BLACK
2264	FGFR4	Fibroblast growth factor receptor 4	hESC (SPECIFIC)	CCo/J/HS	RED
2266	FGG	fibrinogen gamma chain	hESC, Endo, F	CCo/HS	BLACK
2271	FH	fumarate hydratase	hESC, F, Mix		BLACK
2272	FHIT	fragile histidine triad gene	Endo, Mix		GREY
2273	FHL1	four and a half LIM domains 1	hESC (COMMON)	CC	BLUEdark
2274	FHL2	four and a half LIM domains 2	hESC, Endo, Mix	CCo/J/TF	BLACK
2275	FHL3	four and a half LIM domains 3	Endo, Mix	CS	GREY
2280	FKBP1A	FK506 binding protein 1A, 12kDa	hESC (COMMON)	CCo	BLUEdark
2281	FKBP1B	FK506 binding protein 1B, 12.6 kDa	hESC, Mix	CCo	BLACK
2286	FKBP2	FK506 binding protein 2, 13kDa	hESC, Mix		BLACK
2287	FKBP3	FK506 binding protein 3, 25kDa	Only Mix		GREY
2288	FKBP4	FK506 binding protein 4, 59kDa	hESC, Mix	CS/CCo	BLACK
2289	FKBP5	FK506 binding protein 5	hESC (COMMON)		BLUEdark
2294	FOXF1	forkhead box F1	F, Mix	CA/CCo/TF	GREY
2295	FOXF2	forkhead box F2	F, Mix	TF	GREY
2296	FOXC1	forkhead box C1	hESC (COMMON)	CC/CCo/TF	BLUElight
2297	FOXD1	forkhead box D1	hESC, Endo, Mix	CCo/TF	BLACK
2300	FOXL1	forkhead box L1	Only F	CCo/TF	GREY
2303	FOXC2	forkhead box C2 (MFH-1, mesenchyme forkhead 1)	hESC (COMMON)	CA/CCo/TF	BLUElight
2305	FOXM1	forkhead box M1	Endo, F, Mix	CC/CCo/TF	GREY
2308	FOXO1	forkhead box O1	hESC, F, Mix	CCo/TF	BLACK
2309	FOXO3	forkhead box O3	hESC, Endo, Mix	CCo/TF	BLACK
2310	FOXO3B	forkhead box O3; forkhead box O3B pseudogene	hESC, Endo, Mix	CCo/TF	BLACK
2313	FLI1	Friend leukemia virus integration 1	Endo, F, Mix	TF	GREY
2314	FLII	flightless I homolog (Drosophila)	hESC, F, Mix		BLACK
2316	FLNA	filamin A, alpha	hESC, F, Mix	CS/CCo/EC non-HS/TF	BLACK
2317	FLNB	filamin B, beta	hESC (COMMON)	CS/CCo/J	BLUEdark
2318	FLNC	filamin C, gamma	hESC, Endo, Mix		BLACK
2319	FLOT2	flotillin 2	hESC, F, Mix	CA/EC non-HS	BLACK
2321	FLT1	fms-related tyrosine kinase 1 (vascular endothelial growth factor/vascular permeability factor receptor)	hESC (COMMON)	CCo/HS	PINK
2324	FLT4	fms-related tyrosine kinase 4	Only Endo	CCo	GREY
2331	FMOD	fibromodulin	Endo, F, Mix	CCo/EC non-HS	GREY
2332	FMR1	fragile X mental retardation 1	hESC, F, Mix		BLACK
2335	FN1	fibronectin 1	hESC (COMMON)	CA/HS	PINK
2342	FNTB	farnesyltransferase, CAAX box, beta	Only Mix	CC	GREY
2348	FOLR1	folate receptor 1 (adult)	hESC, Mix	EC non-HS	BLACK
2353	FOS	FBJ murine osteosarcoma viral oncogene homolog	hESC, Endo, Mix	CCo/TF	BLACK
2354	FOSB	FBJ murine osteosarcoma viral oncogene homolog B	Only Endo	TF	GREY
2355	FOSL2	FOS-like antigen 2	hESC (COMMON)	TF	BLUElight
2395	FXN	frataxin	hESC (COMMON)		BLUEdark
2475	MTOR	mechanistic target of rapamycin (serine/threonine kinase)	Only Mix	CS/CCo/TF	GREY
2483	FRG1	FSHD region gene 1	Only Mix		GREY
2487	FRZB	Frizzled-related protein	hESC, Endo, Mix	CCo/EC non-HS	BLACK
2491	CENPI	centromere protein I	hESC (COMMON)	CC/CCo	BLUEdark
2494	NR5A2	nuclear receptor subfamily 5, group A, member 2	hESC (SPECIFIC)	CCo/TF	YELLOW
2495	FTH1	ferritin, heavy polypeptide 1	hESC, Endo		BLACK
2498	FTH1P3	ferritin, heavy polypeptide 1 pseudogene 3	hESC, Endo		BLACK
2508	FTH1P16	ferritin, heavy polypeptide 1 pseudogene 16	hESC, Endo		BLACK
2512	FTL	ferritin, light polypeptide	Only Mix		GREY
2517	FUCA1	fucosidase, alpha-L- 1, tissue	Endo, F, Mix		GREY
2519	FUCA2	fucosidase, alpha-L- 2, plasma	hESC, Mix	EC non-HS	BLACK
2521	FUS	fusion (involved in t(12;16) in malignant liposarcoma)	hESC (COMMON)		BLUEdark
2523	FUT1	fucosyltransferase 1 (galactoside 2-alpha-L-fucosyltransferase, H blood group)	hESC, Endo		BLACK
2526	FUT4	fucosyltransferase 4 (alpha (1,3) fucosyltransferase, myeloid-specific)	hESC, Endo, Mix	EC non-HS	BLACK
2530	FUT8	fucosyltransferase 8 (alpha (1,6) fucosyltransferase)	hESC, F, Mix	CCo	BLACK
2531	KDSR	3-ketodihydrosphingosine reductase	Endo, Mix	EC non-HS	GREY
2534	FYN	FYN oncogene related to SRC, FGR, YES	hESC, F, Mix	CCo	BLACK
2535	FZD2	frizzled homolog 2 (Drosophila)	hESC (COMMON)	CCo	BLUEdark
2537	IFI6	interferon, alpha-inducible protein 6	hESC, Endo, Mix	CCo	BLACK
2539	G6PD	glucose-6-phosphate dehydrogenase	hESC, Endo, Mix		BLACK
2542	SLC37A4	solute carrier family 37 (glucose-6-phosphate transporter), member 4	hESC, Mix		BLACK
2548	GAA	glucosidase, alpha; acid	F, Mix		GREY
2549	GAB1	GRB2-associated binding protein 1	hESC, Endo, Mix	CCo	BLACK
2550	GABBR1	gamma-aminobutyric acid (GABA) B receptor, 1	hESC (COMMON)	CCo/J/EC non-HS/TF	PURPLE/BLUElight
2551	GABPA	GA binding protein transcription factor, alpha subunit 60kDa	hESC, Mix	TF	BLACK
2553	GABPB1	GA binding protein transcription factor, beta subunit 1	F, Mix	TF	GREY
2558	GABRA5	gamma-aminobutyric acid (GABA) A receptor, alpha 5	hESC, F	CCo/J	BLACK
2560	GABRB1	gamma-aminobutyric acid (GABA) A receptor, beta 1	Only F	CCo/J	GREY
2561	GABRB2	gamma-aminobutyric acid (GABA) A receptor, beta 2	Only Mix	CCo/J	GREY
2562	GABRB3	gamma-aminobutyric acid (GABA) A receptor, beta 3	hESC, F, Mix	CCo/J	BLACK
2564	GABRE	gamma-aminobutyric acid (GABA) A receptor, epsilon	Only Endo	CCo/J	GREY
2566	GABRG2	gamma-aminobutyric acid (GABA) A receptor, gamma 2	hESC (SPECIFIC)	CCo/J	BROWN
2568	GABRP	gamma-aminobutyric acid (GABA) A receptor, pi	hESC, Endo, Mix	J	BLACK
2571	GAD1	glutamate decarboxylase 1 (brain, 67kDa)	hESC, Endo, Mix	CCo	BLACK
2580	GAK	cyclin G associated kinase	Only Mix	CC/J	GREY
2581	GALC	galactosylceramidase	hESC, Endo, Mix		BLACK
2582	GALE	UDP-galactose-4-epimerase	F, Mix		GREY
2584	GALK1	galactokinase 1	hESC (SPECIFIC)		BROWN
2585	GALK2	galactokinase 2	F, Mix		GREY
2588	GALNS	galactosamine (N-acetyl)-6-sulfate sulfatase	hESC, Mix		BLACK
2589	GALNT1	UDP-N-acetyl-alpha-D-galactosamine:polypeptide N-acetylgalactosaminyltransferase 1 (GalNAc-T1)	hESC (COMMON)	EC non-HS	PURPLE
2590	GALNT2	UDP-N-acetyl-alpha-D-galactosamine:polypeptide N-acetylgalactosaminyltransferase 2 (GalNAc-T2)	hESC, F, Mix	EC non-HS	BLACK
2591	GALNT3	UDP-N-acetyl-alpha-D-galactosamine:polypeptide N-acetylgalactosaminyltransferase 3 (GalNAc-T3)	hESC, Endo, F		BLACK
2592	GALT	galactose-1-phosphate uridylyltransferase	hESC, Endo, Mix		BLACK
2593	GAMT	guanidinoacetate N-methyltransferase	hESC, F, Mix		BLACK
2596	GAP43	growth associated protein 43	hESC, F, Mix	CCo/J	BLACK
2615	LRRC32	leucine rich repeat containing 32	Endo, F, Mix		GREY
2618	GART	phosphoribosylglycinamide formyltransferase, phosphoribosylglycinamide synthetase, phosphoribosylaminoimidazole synthetase	hESC (COMMON)		BLUEdark
2619	GAS1	growth arrest-specific 1	hESC (COMMON)	CC/CCo	BLUEdark
2621	GAS6	growth arrest-specific 6	Endo, F, Mix	CA/CCo/EC non-HS	GREY
2624	GATA2	GATA binding protein 2	hESC (COMMON)	CCo/TF	BLUElight
2625	GATA3	GATA binding protein 3	hESC (COMMON)	CC/CCo/TF	BLUElight
2626	GATA4	GATA binding protein 4	Only Mix	CCo/TF	GREY
2627	GATA6	GATA binding protein 6	Endo, F, Mix	CC/CCo/TF	GREY
2628	GATM	glycine amidinotransferase (L-arginine:glycine amidinotransferase)	hESC, Endo, Mix		BLACK
2629	GBA	glucosidase, beta; acid (includes glucosylceramidase)	hESC (COMMON)	CCo	BLUEdark
2631	GBAS	glioblastoma amplified sequence	F, Mix		GREY
2632	GBE1	glucan (1,4-alpha-), branching enzyme 1	hESC, Endo, Mix		BLACK
2633	GBP1	guanylate binding protein 1, interferon-inducible, 67kDa	Endo, F	CCo	GREY
2634	GBP2	guanylate binding protein 2, interferon-inducible	Endo, F, Mix	CCo	GREY
2635	GBP3	guanylate binding protein 3	Endo, F		GREY
2639	GCDH	glutaryl-Coenzyme A dehydrogenase	hESC, Mix		BLACK
2643	GCH1	GTP cyclohydrolase 1	Endo, Mix		GREY
2644	GCHFR	GTP cyclohydrolase I feedback regulator	hESC, Endo, Mix	CCo	BLACK
2645	GCK	glucokinase (hexokinase 4)	hESC (SPECIFIC)	CCo	BROWN
2647	BLOC1S1	biogenesis of lysosomal organelles complex-1, subunit 1	hESC, Mix		BLACK
2648	KAT2A	K(lysine) acetyltransferase 2A	Only Mix	TF	GREY
2650	GCNT1	glucosaminyl (N-acetyl) transferase 1, core 2 (beta-1,6-N-acetylglucosaminyltransferase)	hESC (COMMON)		BLUEdark
2651	GCNT2	glucosaminyl (N-acetyl) transferase 2, I-branching enzyme (I blood group)	hESC, Mix		BLACK
2653	GCSH	glycine cleavage system protein H (aminomethyl carrier)	hESC, F, Mix		BLACK
2657	GDF1	growth differentiation factor 1	hESC (SPECIFIC)	EC non-HS	ORANGE
2664	GDI1	GDP dissociation inhibitor 1	hESC, F, Mix	CCo	BLACK
2665	GDI2	GDP dissociation inhibitor 2	hESC, Mix	CCo/EC non-HS	BLACK
2668	GDNF	glial cell derived neurotrophic factor	Only F	CCo/HS	GREY
2669	GEM	GTP binding protein overexpressed in skeletal muscle	Endo, F, Mix	CCo	GREY
2671	GFER	growth factor, augmenter of liver regeneration	hESC, Mix	EC non-HS	BLACK
2673	GFPT1	glutamine-fructose-6-phosphate transaminase 1	hESC (COMMON)		BLUEdark
2674	GFRA1	GDNF family receptor alpha 1	Endo, F, Mix	CCo	GREY
2677	GGCX	gamma-glutamyl carboxylase	hESC, Mix		BLACK
2678	GGT1	gamma-glutamyltransferase 1	hESC, Mix		BLACK
2683	B4GALT1	UDP-Gal:betaGlcNAc beta 1,4- galactosyltransferase, polypeptide 1	hESC (COMMON)	CA/J/EC non-HS	PURPLE
2686	GGT7	gamma-glutamyltransferase 7	Endo, Mix		GREY
2690	GHR	growth hormone receptor	Endo, F, Mix	CCo/HS	GREY
2697	GJA1	gap junction protein, alpha 1, 43kDa	Endo, Mix	CCo/J	GREY
2700	GJA3	gap junction protein, alpha 3, 46kDa	Only F	CCo/J	GREY
2701	GJA4	gap junction protein, alpha 4, 37kDa	Endo, Mix	CCo/J	GREY
2702	GJA5	gap junction protein, alpha 5, 40kDa	Only Endo	CCo/J	GREY
2706	GJB2	gap junction protein, beta 2, 26kDa	Only Endo	CCo/J	GREY
2710	GK	glycerol kinase	hESC, F, Mix		BLACK
2713	GK3P	glycerol kinase 3 pseudogene	hESC, F, Mix		BLACK
2717	GLA	galactosidase, alpha	hESC, F, Mix	EC non-HS	BLACK
2719	GPC3	glypican 3	hESC, Endo, Mix	CCo/EC non-HS	BLACK
2720	GLB1	galactosidase, beta 1	Only Mix		GREY
2729	GCLC	glutamate-cysteine ligase, catalytic subunit	hESC, F, Mix		BLACK
2730	GCLM	glutamate-cysteine ligase, modifier subunit	hESC (COMMON)		BLUEdark
2731	GLDC	glycine dehydrogenase (decarboxylating)	hESC, Endo, Mix		BLACK
2733	GLE1	GLE1 RNA export mediator homolog (yeast)	hESC (SPECIFIC)		BROWN
2734	GLG1	golgi apparatus protein 1	hESC, F, Mix	CCo/EC non-HS	BLACK
2736	GLI2	GLI family zinc finger 2	hESC (COMMON)	CCo/TF	BLUElight
2737	GLI3	GLI family zinc finger 3	Endo, F, Mix	CCo/TF	GREY
2743	GLRB	glycine receptor, beta	Endo, F, Mix	CCo/J	GREY
2744	GLS	glutaminase	hESC (COMMON)	CCo	BLUEdark
2745	GLRX	glutaredoxin (thioltransferase)	hESC, F, Mix		BLACK
2746	GLUD1	glutamate dehydrogenase 1	F, Mix	CCo	GREY
2747	GLUD2	glutamate dehydrogenase 2	Endo, Mix		GREY
2752	GLUL	glutamate-ammonia ligase (glutamine synthetase)	hESC (COMMON)	CCo	BLUEdark
2760	GM2A	GM2 ganglioside activator	hESC, F, Mix		BLACK
2762	GMDS	GDP-mannose 4,6-dehydratase	hESC, Mix	CCo	BLACK
2764	GMFB	glia maturation factor, beta	F, Mix	CCo	GREY
2766	GMPR	guanosine monophosphate reductase	Endo, Mix		GREY
2767	GNA11	guanine nucleotide binding protein (G protein), alpha 11 (Gq class)	hESC (COMMON)	CCo	BLUEdark
2768	GNA12	guanine nucleotide binding protein (G protein) alpha 12	hESC, Mix	CCo	BLACK
2770	GNAI1	guanine nucleotide binding protein (G protein), alpha inhibiting activity polypeptide 1	hESC (COMMON)	CC/CCo	BLUEdark
2771	GNAI2	guanine nucleotide binding protein (G protein), alpha inhibiting activity polypeptide 2	Endo, F, Mix	CC/CCo	GREY
2773	GNAI3	guanine nucleotide binding protein (G protein), alpha inhibiting activity polypeptide 3	hESC, F, Mix	CC/CCo	BLACK
2774	GNAL	guanine nucleotide binding protein (G protein), alpha activating activity polypeptide, olfactory type	hESC, Endo, Mix	CCo	BLACK
2775	GNAO1	guanine nucleotide binding protein (G protein), alpha activating activity polypeptide O	Only Mix	CCo	GREY
2776	GNAQ	guanine nucleotide binding protein (G protein), q polypeptide	hESC (COMMON)	CCo	BLUEdark
2778	GNAS	GNAS complex locus	hESC (COMMON)	CCo/EC non-HS	PURPLE
2781	GNAZ	guanine nucleotide binding protein (G protein), alpha z polypeptide	hESC, F, Mix	CCo	BLACK
2782	GNB1	guanine nucleotide binding protein (G protein), beta polypeptide 1	hESC, Mix	CCo	BLACK
2783	GNB2	guanine nucleotide binding protein (G protein), beta polypeptide 2	F, Mix	CCo	GREY
2785	GNG3	guanine nucleotide binding protein (G protein), gamma 3	hESC (SPECIFIC)	CCo	BROWN
2786	GNG4	guanine nucleotide binding protein (G protein), gamma 4	hESC, Mix	CCo	BLACK
2787	GNG5	guanine nucleotide binding protein (G protein), gamma 5	hESC (SPECIFIC)	CCo	BROWN
2788	GNG7	guanine nucleotide binding protein (G protein), gamma 7	hESC, Endo, Mix	CCo	BLACK
2790	GNG10	guanine nucleotide binding protein (G protein), gamma 10	hESC, Mix	CCo	BLACK
2791	GNG11	guanine nucleotide binding protein (G protein), gamma 11	hESC, F, Mix	CCo	BLACK
2794	GNL1	guanine nucleotide binding protein-like 1	hESC, Mix	CCo/EC non-HS	BLACK
2799	GNS	glucosamine (N-acetyl)-6-sulfatase	hESC, Endo, Mix		BLACK
2800	GOLGA1	golgi autoantigen, golgin subfamily a, 1	hESC, F, Mix		BLACK
2801	GOLGA2	golgi autoantigen, golgin subfamily a, 2	hESC (COMMON)		BLUEdark
2802	GOLGA3	golgi autoantigen, golgin subfamily a, 3	F, Mix		GREY
2803	GOLGA4	golgi autoantigen, golgin subfamily a, 4	hESC, Mix		BLACK
2804	GOLGB1	golgin B1, golgi integral membrane protein	hESC, F, Mix		BLACK
2810	SFN	stratifin	hESC, Endo, Mix	CCo/EC non-HS	BLACK
2811	GP1BA	glycoprotein Ib (platelet), alpha polypeptide	Only Endo	CA/CCo	GREY
2817	GPC1	glypican 1	F, Mix	EC non-HS	GREY
2820	GPD2	glycerol-3-phosphate dehydrogenase 2 (mitochondrial)	hESC (COMMON)		BLUEdark
2821	GPI	glucose phosphate isomerase	Only Mix	EC non-HS	GREY
2822	GPLD1	glycosylphosphatidylinositol specific phospholipase D1	hESC (SPECIFIC)	EC non-HS	ORANGE
2823	GPM6A	glycoprotein M6A	hESC, Mix	EC non-HS	BLACK
2824	GPM6B	glycoprotein M6B	hESC, Endo, Mix	CS	BLACK
2825	GPR1	G protein-coupled receptor 1	Endo, F	CCo	GREY
2826	CCR10	chemokine (C-C motif) receptor 10	Only Endo	CCo	GREY
2828	GPR4	G protein-coupled receptor 4	Only Endo	CCo	GREY
2842	GPR19	G protein-coupled receptor 19	Endo, Mix	CCo	GREY
2846	LPAR4	lysophosphatidic acid receptor 4	hESC, Mix	CCo	BLACK
2847	MCHR1	melanin-concentrating hormone receptor 1	hESC, Endo, Mix	CCo	BLACK
2850	GPR27	G protein-coupled receptor 27	hESC, Mix	CCo	BLACK
2857	GPR34	G protein-coupled receptor 34	hESC, Mix	CCo	BLACK
2861	GPR37	G protein-coupled receptor 37 (endothelin receptor type B-like)	hESC (COMMON)	CCo	BLUEdark
2863	GPR39	G protein-coupled receptor 39	Only Endo	CCo	GREY
2869	GRK5	G protein-coupled receptor kinase 5	hESC, F, Mix	CCo	BLACK
2870	GRK6	G protein-coupled receptor kinase 6	Only Mix	CCo	GREY
2872	MKNK2	MAP kinase interacting serine/threonine kinase 2	Only Mix	CCo	GREY
2873	GPS1	G protein pathway suppressor 1	hESC, Mix	CC/CCo	BLACK
2876	GPX1	glutathione peroxidase 1	hESC, F, Mix	CCo	BLACK
2878	GPX3	glutathione peroxidase 3 (plasma)	hESC (COMMON)	EC non-HS/TF	PURPLE/BLUElight
2879	GPX4	glutathione peroxidase 4 (phospholipid hydroperoxidase)	hESC (SPECIFIC)		BROWN
2882	GPX7	glutathione peroxidase 7	hESC (COMMON)	EC non-HS	PURPLE
2885	GRB2	growth factor receptor-bound protein 2	hESC, Mix	CS/CCo	BLACK
2886	GRB7	growth factor receptor-bound protein 7	hESC (SPECIFIC)	CCo/J	BROWN
2887	GRB10	growth factor receptor-bound protein 10	hESC, Mix	CCo	BLACK
2888	GRB14	growth factor receptor-bound protein 14	F, Mix	CCo	GREY
2889	RAPGEF1	Rap guanine nucleotide exchange factor (GEF) 1	hESC, F, Mix	CA/CCo	BLACK
2892	GRIA3	glutamate receptor, ionotrophic, AMPA 3	hESC, F	CCo/J	BLACK
2893	GRIA4	glutamate receptor, ionotrophic, AMPA 4	hESC (SPECIFIC)	CCo/J	BROWN
2895	GRID2	glutamate receptor, ionotropic, delta 2	hESC (SPECIFIC)	CCo/J	BROWN
2896	GRN	granulin	hESC, F, Mix	CCo/EC non-HS	BLACK
2898	GRIK2	glutamate receptor, ionotropic, kainate 2	Only F	CCo/J	GREY
2901	GRIK5	glutamate receptor, ionotropic, kainate 5	hESC (SPECIFIC)	CCo/J	BROWN
2906	GRIN2D	glutamate receptor, ionotropic, N-methyl D-aspartate 2D	hESC (COMMON)	CCo/J	BLUEdark
2907	GRINA	glutamate receptor, ionotropic, N-methyl D-aspartate-associated protein 1 (glutamate binding)	hESC, F, Mix		BLACK
2908	NR3C1	nuclear receptor subfamily 3, group C, member 1 (glucocorticoid receptor)	hESC (COMMON)	CCo/TF	BLUElight
2909	GRLF1	glucocorticoid receptor DNA binding factor 1	hESC, F, Mix	CCo/TF	BLACK
2919	CXCL1	chemokine (C-X-C motif) ligand 1 (melanoma growth stimulating activity, alpha)	hESC, Endo	CS/CCo/HS	BLACK
2920	CXCL2	chemokine (C-X-C motif) ligand 2	Only Endo	HS	GREY
2921	CXCL3	chemokine (C-X-C motif) ligand 3	hESC, Endo	EC non-HS	BLACK
2923	PDIA3	protein disulfide isomerase family A, member 3	Only Mix	CCo	GREY
2925	GRPR	gastrin-releasing peptide receptor	hESC (SPECIFIC)	CCo	BROWN
2926	GRSF1	G-rich RNA sequence binding factor 1	hESC, Endo, Mix		BLACK
2931	GSK3A	Glycogen synthase kinase 3 alpha	F, Mix	CCo	GREY
2932	GSK3B	Glycogen synthase kinase 3 beta	hESC, F, Mix	CA/CCo/TF	BLACK
2934	GSN	gelsolin	hESC, F, Mix	CS/CA/CCo/HS	BLACK
2935	GSPT1	G1 to S phase transition 1	hESC, Endo, Mix	CC	BLACK
2936	GSR	glutathione reductase	hESC, Endo, Mix		BLACK
2937	GSS	glutathione synthetase	hESC, Mix		BLACK
2938	GSTA1	glutathione S-transferase alpha 1	Endo, Mix		GREY
2941	GSTA4	glutathione S-transferase alpha 4	hESC (COMMON)		BLUEdark
2944	GSTM1	glutathione S-transferase mu 1	hESC, F, Mix		BLACK
2946	GSTM2	glutathione S-transferase mu 2 (muscle)	F, Mix		GREY
2947	GSTM3	glutathione S-transferase mu 3 (brain)	hESC, F, Mix		BLACK
2948	GSTM4	glutathione S-transferase mu 4	hESC, Mix		BLACK
2950	GSTP1	glutathione S-transferase pi 1	hESC, Mix	CCo	BLACK
2952	GSTT1	glutathione S-transferase theta 1	hESC, Mix		BLACK
2953	GSTT2	glutathione S-transferase theta 2	hESC (SPECIFIC)		BROWN
2954	GSTZ1	glutathione transferase zeta 1	hESC, Mix		BLACK
2956	MSH6	mutS homolog 6 (E. coli)	hESC, Mix	CC/CCo	BLACK
2957	GTF2A1	general transcription factor IIA, 1, 19/37kDa	hESC, Mix	TF	BLACK
2958	GTF2A2	general transcription factor IIA, 2, 12kDa	hESC, Mix	TF	BLACK
2959	GTF2B	general transcription factor IIB	hESC, Endo, Mix	TF	BLACK
2960	GTF2E1	general transcription factor IIE, polypeptide 1, alpha 56kDa	Endo, Mix		GREY
2962	GTF2F1	general transcription factor IIF, polypeptide 1, 74kDa	hESC (COMMON)	J/TF	BLUElight
2963	GTF2F2	general transcription factor IIF, polypeptide 2, 30kDa	Only Mix	TF	GREY
2965	GTF2H1	general transcription factor IIH, polypeptide 1, 62kDa	hESC, Mix	CC/TF	BLACK
2966	GTF2H2	general transcription factor IIH, polypeptide 2, 44kDa	hESC, Mix	TF	BLACK
2967	GTF2H3	general transcription factor IIH, polypeptide 3, 34kDa	hESC (COMMON)	TF	BLUElight
2968	GTF2H4	general transcription factor IIH, polypeptide 4, 52kDa	hESC, Mix	TF	BLACK
2969	GTF2I	general transcription factor Iii	hESC, Mix	CCo/TF	BLACK
2971	GTF3A	general transcription factor IIIA	hESC, Mix		BLACK
2975	GTF3C1	general transcription factor IIIC, polypeptide 1, alpha 220kDa	hESC, Mix	TF	BLACK
2976	GTF3C2	general transcription factor IIIC, polypeptide 2, beta 110kDa	hESC, Endo, Mix	TF	BLACK
2978	GUCA1A	guanylate cyclase activator 1A (retina)	hESC, Endo, Mix	CCo	BLACK
2982	GUCY1A3	guanylate cyclase 1, soluble, alpha 3	Endo, Mix	CCo	GREY
2983	GUCY1B3	guanylate cyclase 1, soluble, beta 3	hESC (COMMON)	CCo	BLUEdark
2987	GUK1	guanylate kinase 1	hESC, Mix		BLACK
2990	GUSB	glucuronidase, beta	Endo, F, Mix		GREY
2992	GYG1	glycogenin 1	hESC, Mix		BLACK
2993	GYPA	glycophorin A (MNS blood group)	Only Mix	CS	GREY
2994	GYPB	glycophorin B (MNS blood group)	Only Mix		GREY
2995	GYPC	glycophorin C (Gerbich blood group)	hESC, Endo, Mix		BLACK
2996	GYPE	glycophorin E (MNS blood group)	Only Mix		GREY
2997	GYS1	glycogen synthase 1 (muscle)	F, Mix		GREY
3005	H1F0	H1 histone family, member 0	hESC (COMMON)		BLUEdark
3006	HIST1H1C	histone cluster 1, H1c	hESC (COMMON)		BLUEdark
3012	HIST1H2AE	histone cluster 1, H2ae	Only Endo		GREY
3013	HIST1H2AD	histone cluster 1, H2ad	Endo, F, Mix	CC/EC non-HS	GREY
3014	H2AFX	H2A histone family, member X	hESC, F, Mix	CC	BLACK
3015	H2AFZ	H2A histone family, member Z	F, Mix		GREY
3017	HIST1H2BD	histone cluster 1, H2bd	hESC (COMMON)		BLUEdark
3020	H3F3A	H3 histone, family 3A	hESC (COMMON)	EC non-HS	PURPLE
3021	H3F3B	H3 histone, family 3B (H3.3B)	hESC (COMMON)	EC non-HS	PURPLE
3026	HABP2	hyaluronan binding protein 2	Only Mix	CA/EC non-HS	GREY
3028	HSD17B10	hydroxysteroid (17-beta) dehydrogenase 10	hESC (SPECIFIC)		BROWN
3029	HAGH	hydroxyacylglutathione hydrolase	Endo, F		GREY
3030	HADHA	hydroxyacyl-Coenzyme A dehydrogenase/3-ketoacyl-Coenzyme A thiolase/enoyl-Coenzyme A hydratase (trifunctional protein), alpha subunit	hESC, Endo, Mix		BLACK
3032	HADHB	hydroxyacyl-Coenzyme A dehydrogenase/3-ketoacyl-Coenzyme A thiolase/enoyl-Coenzyme A hydratase (trifunctional protein), beta subunit	Only Mix		GREY
3033	HADH	hydroxyacyl-Coenzyme A dehydrogenase	hESC, F, Mix	CCo	BLACK
3037	HAS2	hyaluronan synthase 2	hESC (COMMON)		BLUEdark
3038	HAS3	hyaluronan synthase 3	hESC (SPECIFIC)		BROWN
3039	HBA1	hemoglobin, alpha 1	hESC, Endo		BLACK
3040	HBA2	hemoglobin, alpha 2	hESC, Endo		BLACK
3043	HBB	hemoglobin, beta	F, Mix		GREY
3045	HBD	hemoglobin, delta	Only Endo		GREY
3046	HBE1	hemoglobin, epsilon 1	Only Endo		GREY
3047	HBG1	hemoglobin, gamma A	Only Endo		GREY
3050	HBZ	hemoglobin, zeta	Only Endo		GREY
3052	HCCS	holocytochrome c synthase (cytochrome c heme-lyase)	hESC, Mix		BLACK
3053	SERPIND1	serpin peptidase inhibitor, clade D (heparin cofactor), member 1	Only Endo	HS	GREY
3054	HCFC1	host cell factor C1 (VP16-accessory protein)	hESC, Mix	CC/TF	BLACK
3059	HCLS1	hematopoietic cell-specific Lyn substrate 1	hESC, Endo, F	CS/CCo/TF	BLACK
3064	HTT	huntingtin	hESC (SPECIFIC)	CS/CC/TF	YELLOW
3065	HDAC1	histone deacetylase 1	F, Mix	CC/CCo/TF	GREY
3066	HDAC2	histone deacetylase 2	F, Mix	CS/CC/CS/CCo/TF	GREY
3068	HDGF	hepatoma-derived growth factor (high-mobility group protein 1-like)	hESC, Mix	CCo/HS	BLACK
3069	HDLBP	high density lipoprotein binding protein	hESC, F, Mix	EC non-HS	BLACK
3070	HELLS	helicase, lymphoid-specific	hESC (COMMON)	CC	BLUEdark
3073	HEXA	hexosaminidase A (alpha polypeptide)	Endo, Mix	CCo	GREY
3074	HEXB	hexosaminidase B (beta polypeptide)	Only Mix	CCo	GREY
3075	CFH	complement factor H	Only F	HS	GREY
3077	HFE	hemochromatosis	Endo, Mix	CCo/HS	GREY
3082	HGF	hepatocytegrowthfactor(hepapoietinA;scatterfactor)	Endo, Mix	CC/CCo/HS	GREY
3084	NRG1	Neuregulin 1	Endo, F, Mix	CA/CCo/HS/TF	GREY
3087	HHEX	hematopoietically expressed homeobox	hESC (COMMON)	CC/CCo/TF	BLUElight
3091	HIF1A	hypoxia inducible factor 1, alpha subunit (basic helix-loop-helix transcription factor)	Only Mix	CCo/TF	GREY
3092	HIP1	huntingtin interacting protein 1	hESC (COMMON)		BLUEdark
3093	UBE2K	ubiquitin-conjugating enzyme E2K (UBC1 homolog, yeast)	hESC, F, Mix		BLACK
3094	HINT1	histidine triad nucleotide binding protein 1	hESC, Endo, Mix	CCo	BLACK
3096	HIVEP1	human immunodeficiency virus type I enhancer binding protein 1	Endo, Mix		GREY
3097	HIVEP2	human immunodeficiency virus type I enhancer binding protein 2	hESC, Endo, Mix		BLACK
3098	HK1	hexokinase 1	Only Mix		GREY
3099	HK2	hexokinase 2	hESC (COMMON)		BLUEdark
3105	HLA-A	major histocompatibility complex, class I, A	hESC (COMMON)	CCo	BLUEdark
3106	HLA-B	major histocompatibility complex, class I, B	hESC (COMMON)	CCo/EC non-HS	PURPLE
3107	HLA-C	major histocompatibility complex, class I, C	hESC (COMMON)	CCo/EC non-HS	PURPLE
3108	HLA-DMA	major histocompatibility complex, class II, DM alpha	Only Mix	CCo	GREY
3109	HLA-DMB	major histocompatibility complex, class II, DM beta	Only Mix	CCo	GREY
3111	HLA-DOA	major histocompatibility complex, class II, DO alpha	hESC (SPECIFIC)	CCo	BROWN
3113	HLA-DPA1	major histocompatibility complex, class II, DP alpha 1	hESC (COMMON)	CCo	BLUEdark
3115	HLA-DPB1	major histocompatibility complex, class II, DP beta 1	hESC, F, Mix	CCo	BLACK
3116	HLA-DPB2	major histocompatibility complex, class II, DP beta 2 (pseudogene)	hESC, Mix		BLACK
3119	HLA-DQB1	major histocompatibility complex, class II, DQ beta 1	hESC, Endo, Mix	CCo	BLACK
3123	HLA-DRB1	major histocompatibility complex, class II, DR beta 1	hESC, Endo, Mix	CCo	BLACK
3125	HLA-DRB3	major histocompatibility complex, class II, DR beta 3	hESC, Endo, Mix	CCo	BLACK
3126	HLA-DRB4	major histocompatibility complex, class II, DR beta 4	hESC, Endo, Mix	CCo	BLACK
3133	HLA-E	major histocompatibility complex, class I, E	hESC, Endo, Mix	CCo	BLACK
3134	HLA-F	major histocompatibility complex, class I, F	Endo, F, Mix	CCo	GREY
3135	HLA-G	major histocompatibility complex, class I, G	hESC (COMMON)	CCo	BLUEdark
3137	HLA-J	major histocompatibility complex, class I, J (pseudogene)	Endo, F, Mix		GREY
3140	MR1	major histocompatibility complex, class I-related	Only F	EC non-HS	GREY
3142	HLX	H2.0-like homeobox	Only Mix		GREY
3145	HMBS	hydroxymethylbilane synthase	F, Mix		GREY
3146	HMGB1	high mobility group box 1	hESC (COMMON)	HS/TF	PINK/BLUElight
3148	HMGB2	high-mobility group box 2	Endo, Mix	CCo/EC non-HS/TF	GREY
3149	HMGB3	high mobility group box 3	hESC, F, Mix		BLACK
3150	HMGN1	high-mobility group nucleosome binding domain 1	Only F		GREY
3151	HMGN2	high mobility group nucleosomal binding domain 2	F, Mix		GREY
3155	HMGCL	3-hydroxymethyl-3-methylglutaryl-Coenzyme A lyase	hESC, Mix		BLACK
3156	HMGCR	3-hydroxy-3-methylglutaryl-Coenzyme A reductase	hESC, Mix	CCo	BLACK
3157	HMGCS1	3-hydroxy-3-methylglutaryl-Coenzyme A synthase 1 (soluble)	hESC (COMMON)		BLUEdark
3159	HMGA1	high mobility group AT-hook 1	hESC, Endo, Mix	TF	BLACK
3161	HMMR	hyaluronan-mediated motility receptor (RHAMM)	hESC (COMMON)	EC non-HS	PURPLE
3162	HMOX1	heme oxygenase (decycling) 1	Endo, F, Mix	CCo/EC non-HS	GREY
3163	HMOX2	heme oxygenase (decycling) 2	hESC, Mix		BLACK
3164	NR4A1	nuclear receptor subfamily 4, group A, member 1	Only Endo	CCo/TF	GREY
3167	HMX2	H6 family homeobox 2	hESC (SPECIFIC)	TF	YELLOW
3171	FOXA3	forkhead box A3	hESC, Mix	CCo/TF	BLACK
3172	HNF4A	hepatocyte nuclear factor 4, alpha	Only Mix	CC/CCo/TF	GREY
3176	HNMT	histamine N-methyltransferase	hESC (COMMON)		BLUEdark
3177	SLC29A2	solute carrier family 29 (nucleoside transporters), member 2	Endo, Mix		GREY
3178	HNRNPA1	heterogeneous nuclear ribonucleoprotein A1	hESC (COMMON)		BLUEdark
3181	HNRNPA2B1	heterogeneous nuclear ribonucleoprotein A2/B1	Endo, F, Mix		GREY
3182	HNRNPAB	heterogeneous nuclear ribonucleoprotein A/B	Only Mix	TF	GREY
3183	HNRNPC	heterogeneous nuclear ribonucleoprotein C (C1/C2)	hESC, F, Mix		BLACK
3184	HNRNPD	heterogeneous nuclear ribonucleoprotein D (AU-rich element RNA binding protein 1, 37kDa)	hESC (COMMON)		BLUEdark
3185	HNRNPF	heterogeneous nuclear ribonucleoprotein F	Only F	TF	GREY
3187	HNRNPH1	heterogeneous nuclear ribonucleoprotein H1 (H)	hESC (COMMON)		BLUEdark
3188	HNRNPH2	heterogeneous nuclear ribonucleoprotein H2 (H')	hESC, Mix		BLACK
3189	HNRNPH3	heterogeneous nuclear ribonucleoprotein H3 (2H9)	F, Mix		GREY
3190	HNRNPK	heterogeneous nuclear ribonucleoprotein K	Only Mix	TF	GREY
3191	HNRNPL	heterogeneous nuclear ribonucleoprotein L	hESC (COMMON)		BLUEdark
3192	HNRNPU	heterogeneous nuclear ribonucleoprotein U (scaffold attachment factor A)	hESC, F, Mix	EC non-HS	BLACK
3198	HOXA1	homeobox A1	Only F	TF	GREY
3199	HOXA2	homeobox A2	Endo, Mix	TF	GREY
3200	HOXA3	homeobox A3	Only F	TF	GREY
3205	HOXA9	homeobox A9	Only Endo	TF	GREY
3206	HOXA10	homeobox A10	Only Endo	TF	GREY
3209	HOXA13	homeobox A13	Endo, Mix	CC/CCo/TF	GREY
3212	HOXB2	homeobox B2	Endo, F, Mix	TF	GREY
3213	HOXB3	homeobox B3	Endo, F, Mix	TF	GREY
3214	HOXB4	homeobox B4	Endo, F, Mix	TF	GREY
3215	HOXB5	homeobox B5	Endo, F, Mix	TF	GREY
3216	HOXB6	homeobox B6	Endo, Mix	TF	GREY
3217	HOXB7	homeobox B7	Endo, F, Mix	TF	GREY
3218	HOXB8	homeobox B8	Endo, Mix	TF	GREY
3219	HOXB9	homeobox B9	Endo, Mix	CCo/TF	GREY
3221	HOXC4	homeobox C4	hESC, F, Mix	TF	BLACK
3223	HOXC6	homeobox C6	Only Mix	TF	GREY
3231	HOXD1	homeobox D1	Only Endo	TF	GREY
3241	HPCAL1	hippocalcin-like 1	hESC, Endo, Mix		BLACK
3248	HPGD	hydroxyprostaglandin dehydrogenase 15-(NAD)	hESC, Endo, Mix	CC/CCo	BLACK
3249	HPN	hepsin	hESC, Mix	J	BLACK
3251	HPRT1	hypoxanthine phosphoribosyltransferase 1	hESC, F, Mix		BLACK
3257	HPS1	Hermansky-Pudlak syndrome 1	hESC, F, Mix		BLACK
3265	HRAS	v-Ha-ras Harvey rat sarcoma viral oncogene homolog	hESC, Mix	CS/CC/CS/CCo	BLACK
3267	AGFG1	ArfGAP with FG repeats 1	hESC, F, Mix		BLACK
3268	AGFG2	ArfGAP with FG repeats 2	Only Mix		GREY
3275	PRMT2	protein arginine methyltransferase 2	hESC, F, Mix	CC/CCo/TF	BLACK
3276	PRMT1	protein arginine methyltransferase 1	hESC, Mix	CCo	BLACK
3280	HES1	hairy and enhancer of split 1, (Drosophila)	hESC (COMMON)	CA/CCo/TF	BLUElight
3281	HSBP1	heat shock factor binding protein 1	hESC, Endo, Mix	TF	BLACK
3283	HSD3B1	hydroxy-delta-5-steroid dehydrogenase, 3 beta- and steroid delta-isomerase 1	Only Endo		GREY
3290	HSD11B1	hydroxysteroid (11-beta) dehydrogenase 1	Only Endo		GREY
3292	HSD17B1	hydroxysteroid (17-beta) dehydrogenase 1	Endo, Mix		GREY
3294	HSD17B2	hydroxysteroid (17-beta) dehydrogenase 2	Only Endo		GREY
3295	HSD17B4	hydroxysteroid (17-beta) dehydrogenase 4	Endo, Mix		GREY
3297	HSF1	heat shock transcription factor 1	hESC, F	TF	BLACK
3298	HSF2	heat shock transcription factor 2	hESC, F, Mix	TF	BLACK
3300	DNAJB2	DnaJ (Hsp40) homolog, subfamily B, member 2	hESC, F, Mix		BLACK
3301	DNAJA1	DnaJ (Hsp40) homolog, subfamily A, member 1	F, Mix	CCo	GREY
3303	HSPA1A	heat shock 70kDa protein 1A	hESC (COMMON)		BLUEdark
3304	HSPA1B	heat shock 70kDa protein 1B	hESC (COMMON)		BLUEdark
3306	HSPA2	heat shock 70kDa protein 2	hESC (COMMON)	CC/EC non-HS	PURPLE
3308	HSPA4	heat shock 70kDa protein 4	hESC (COMMON)		BLUEdark
3309	HSPA5	heat shock 70kDa protein 5 (glucose-regulated protein, 78kDa)	Endo, Mix	CCo/EC non-HS	GREY
3310	HSPA6	heat shock 70kDa protein 6 (HSP70B')	Only Endo		GREY
3311	HSPA7	heat shock 70kDa protein 7 (HSP70B)	Only Endo		GREY
3313	HSPA9	heat shock 70kDa protein 9 (mortalin)	Only Mix	EC non-HS	GREY
3315	HSPB1	heat shock 27kDa protein 1	hESC, F, Mix	CCo/EC non-HS	BLACK
3320	HSP90AA1	heat shock protein 90kDa alpha (cytosolic), class A member 1	Only Mix	CC/CCo	GREY
3321	IGSF3	immunoglobulin superfamily, member 3	Endo, Mix		GREY
3324	HSP90AA2	heat shock protein 90kDa alpha (cytosolic), class A member 2	Only Mix	CC/CCo	GREY
3326	HSP90AB1	heat shock protein 90kDa alpha (cytosolic), class B member 1	hESC, Endo, Mix	CCo	BLACK
3329	HSPD1	heat shock 60kDa protein 1 (chaperonin)	hESC, Mix	CCo/EC non-HS	BLACK
3337	DNAJB1	DnaJ (Hsp40) homolog, subfamily B, member 1	hESC, Endo		BLACK
3338	DNAJC4	DnaJ (Hsp40) homolog, subfamily C, member 4	hESC, Mix		BLACK
3339	HSPG2	heparan sulfate proteoglycan 2	hESC (COMMON)	HS	PINK
3340	NDST1	N-deacetylase/N-sulfotransferase (heparan glucosaminyl) 1	hESC, Endo, F	CCo	BLACK
3344	FOXN2	forkhead box N2	F, Mix	TF	GREY
3346	HTN1	histatin 1	Only Endo	EC non-HS	GREY
3347	HTN3	histatin 3	Only Endo	EC non-HS	GREY
3354	HTR1E	5-hydroxytryptamine (serotonin) receptor 1E	Only Mix	CCo	GREY
3357	HTR2B	5-hydroxytryptamine (serotonin) receptor 2B	Only Endo	CCo	GREY
3358	HTR2C	5-hydroxytryptamine (serotonin) receptor 2C	hESC (SPECIFIC)	CCo	BROWN
3363	HTR7	5-hydroxytryptamine (serotonin) receptor 7 (adenylate cyclase-coupled)	hESC (SPECIFIC)	CCo	BROWN
3364	HUS1	HUS1 checkpoint homolog (S. pombe)	hESC, Endo, Mix	CC	BLACK
3371	TNC	tenascin C	hESC (COMMON)	CA/CCo/HS	PINK
3376	IARS	isoleucyl-tRNA synthetase	hESC (SPECIFIC)		BROWN
3382	ICA1	islet cell autoantigen 1, 69kDa	hESC, Endo, Mix	J	BLACK
3383	ICAM1	intercellular adhesion molecule 1	Only Endo	CA/CCo/EC non-HS	GREY
3384	ICAM2	intercellular adhesion molecule 2	Only Endo	CA	GREY
3385	ICAM3	intercellular adhesion molecule 3	hESC, Mix	CA	BLACK
3386	ICAM4	intercellular adhesion molecule 4 (Landsteiner-Wiener blood group)	Only Endo	CA/EC non-HS	GREY
3394	IRF8	interferon regulatory factor 8	Only Endo	CCo/TF	GREY
3396	ICT1	immature colon carcinoma transcript 1	hESC (COMMON)		BLUEdark
3397	ID1	inhibitor of DNA binding 1, dominant negative helix-loop-helix protein	hESC (COMMON)	CCo	BLUEdark
3398	ID2	inhibitor of DNA binding 2, dominant negative helix-loop-helix protein	hESC, Endo, Mix	CC	BLACK
3399	ID3	inhibitor of DNA binding 3, dominant negative helix-loop-helix protein	hESC (COMMON)	CC/TF	BLUElight
3400	ID4	inhibitor of DNA binding 4, dominant negative helix-loop-helix protein	hESC, Endo, Mix	CC/CCo/TF	BLACK
3416	IDE	insulin-degrading enzyme	hESC (SPECIFIC)	CCo/EC non-HS	ORANGE
3417	IDH1	isocitrate dehydrogenase 1 (NADP+), soluble	hESC, Endo, Mix		BLACK
3418	IDH2	isocitrate dehydrogenase 2 (NADP+), mitochondrial	hESC, F, Mix		BLACK
3419	IDH3A	isocitrate dehydrogenase 3 (NAD+) alpha	Only Mix		GREY
3420	IDH3B	isocitrate dehydrogenase 3 (NAD+) beta	hESC (SPECIFIC)		BROWN
3421	IDH3G	isocitrate dehydrogenase 3 (NAD+) gamma	hESC, Mix		BLACK
3422	IDI1	isopentenyl-diphosphate delta isomerase 1	F, Mix		GREY
3423	IDS	iduronate 2-sulfatase	hESC (COMMON)		BLUEdark
3425	IDUA	iduronidase, alpha-L-	Only F		GREY
3426	CFI	complement factor I	Endo, F	HS	GREY
3428	IFI16	interferon, gamma-inducible protein 16	hESC (COMMON)	CCo	BLUEdark
3430	IFI35	interferon-induced protein 35	Only Endo	CCo	GREY
3431	SP110	SP110 nuclear body protein	hESC, Endo, Mix	CCo	BLACK
3433	IFIT2	interferon-induced protein with tetratricopeptide repeats 2	Only Endo	CCo	GREY
3434	IFIT1	interferon-induced protein with tetratricopeptide repeats 1	hESC (COMMON)	CCo	BLUEdark
3437	IFIT3	interferon-induced protein with tetratricopeptide repeats 3	hESC (COMMON)	CCo	BLUEdark
3454	IFNAR1	interferon (alpha, beta and omega) receptor 1	hESC (COMMON)	CCo	BLUEdark
3455	IFNAR2	interferon (alpha, beta and omega) receptor 2	Only Mix	CCo/EC non-HS	GREY
3459	IFNGR1	interferon gamma receptor 1	hESC, Endo, Mix	CCo	BLACK
3460	IFNGR2	interferon gamma receptor 2 (interferon gamma transducer 1)	Only Mix	CCo	GREY
3475	IFRD1	interferon-related developmental regulator 1	hESC (COMMON)		BLUEdark
3476	IGBP1	immunoglobulin (CD79A) binding protein 1	hESC, Mix	CCo	BLACK
3479	IGF1	insulin-like growth factor 1 (somatomedin C)	Only Endo	CC/CCo/EC non-HS	GREY
3480	IGF1R	insulin-like growth factor 1 receptor	hESC (COMMON)	CCo	BLUEdark
3481	IGF2	insulin-like growth factor 2 (somatomedin A)	Endo, F, Mix	EC non-HS	GREY
3482	IGF2R	insulin-like growth factor 2 receptor	hESC, F, Mix	CCo/EC non-HS	BLACK
3484	IGFBP1	insulin-like growth factor binding protein 1	Only Endo	CCo/EC non-HS	GREY
3485	IGFBP2	insulin-like growth factor binding protein 2, 36kDa	hESC, F, Mix	CCo/HS	BLACK
3486	IGFBP3	insulin-like growth factor binding protein 3	hESC (COMMON)	CCo/HS	PINK
3487	IGFBP4	insulin-like growth factor binding protein 4	hESC (COMMON)	CCo/HS	PINK
3488	IGFBP5	insulin-like growth factor binding protein 5	hESC, Endo, Mix	CCo/HS	BLACK
3489	IGFBP6	insulin-like growth factor binding protein 6	hESC, Endo	CCo/HS	BLACK
3490	IGFBP7	insulin-like growth factor binding protein 7	hESC (COMMON)	CA/EC non-HS	PURPLE
3491	CYR61	cysteine-rich, angiogenic inducer, 61	hESC (COMMON)	CA/CCo/HS	PINK
3492	IGH@	immunoglobulin heavy locus	Only Mix	EC non-HS	GREY
3500	IGHG1	immunoglobulin heavy constant gamma 1 (G1m marker)	Only Mix	EC non-HS	GREY
3502	IGHG3	immunoglobulin heavy constant gamma 3 (G3m marker)	Only Mix	EC non-HS	GREY
3507	IGHM	immunoglobulin heavy constant mu	Only Mix	EC non-HS	GREY
3516	RBPJ	recombination signal binding protein for immunoglobulin kappa J region	hESC, Mix	CCo/TF	BLACK
3547	IGSF1	immunoglobulin superfamily, member 1	hESC, Endo, Mix	CCo/EC non-HS	BLACK
3551	IKBKB	inhibitor of kappa light polypeptide gene enhancer in B-cells, kinase beta	hESC, Mix	CCo	BLACK
3552	IL1A	interleukin 1, alpha	Only Endo	CC/CCo/EC non-HS	GREY
3553	IL1B	interleukin 1, beta	hESC, Endo, F	CA/CC/CCo/EC non-HS	BLACK
3554	IL1R1	interleukin 1 receptor, type I	Endo, F	CCo/EC non-HS	GREY
3556	IL1RAP	interleukin 1 receptor accessory protein	Endo, Mix	CCo/EC non-HS	GREY
3560	IL2RB	interleukin 2 receptor, beta	Endo, Mix	CCo	GREY
3563	IL3RA	interleukin 3 receptor, alpha (low affinity)	Only Endo		GREY
3566	IL4R	interleukin 4 receptor	Endo, F, Mix	CCo/EC non-HS	GREY
3569	IL6	Interleukin 6	hESC (COMMON)	CCo/HS	PINK
3570	IL6R	Interleukin 6 receptor	hESC, Endo	CCo/EC non-HS	BLACK
3572	IL6ST	Interleukin 6 signal transducer gp130	hESC (COMMON)	CCo/EC non-HS	PURPLE
3574	IL7	interleukin 7	hESC, F, Mix	CCo/HS	BLACK
3575	IL7R	interleukin 7 receptor	Endo, F	CCo/EC non-HS	GREY
3576	IL8	interleukin 8	hESC, Endo, F	CA/CC/CCo/HS	BLACK
3581	IL9R	interleukin 9 receptor	Only Mix	CCo/EC non-HS	GREY
3588	IL10RB	interleukin 10 receptor, beta	Endo, Mix	CCo	GREY
3589	IL11	Interleukin 11	Endo, F	CCo/EC non-HS	GREY
3590	IL11RA	interleukin 11 receptor, alpha	Only Mix	CCo	GREY
3592	IL12A	interleukin 12A (natural killer cell stimulatory factor 1, cytotoxic lymphocyte maturation factor 1, p35)	Only Endo	CA/CC/CCo/EC non-HS	GREY
3597	IL13RA1	interleukin 13 receptor, alpha 1	hESC, Mix	CCo	BLACK
3600	IL15	interleukin 15	hESC, Endo	CCo/EC non-HS	BLACK
3601	IL15RA	interleukin 15 receptor, alpha	Only Endo	CCo/EC non-HS	GREY
3604	TNFRSF9	tumor necrosis factor receptor superfamily, member 9	Only Endo		GREY
3607	FOXK2	forkhead box K2	hESC, F, Mix	TF	BLACK
3608	ILF2	interleukin enhancer binding factor 2, 45kDa	F, Mix		GREY
3609	ILF3	interleukin enhancer binding factor 3, 90kDa	hESC (COMMON)	CC	BLUEdark
3611	ILK	integrin-linked kinase	hESC, Mix	CS/CA/CC/CCo/J	BLACK
3612	IMPA1	inositol(myo)-1(or 4)-monophosphatase 1	Only Mix	CCo	GREY
3613	IMPA2	inositol(myo)-1(or 4)-monophosphatase 2	Endo, F, Mix	CCo	GREY
3615	IMPDH2	IMP (inosine monophosphate) dehydrogenase 2	Only Mix		GREY
3619	INCENP	inner centromere protein antigens 135/155kDa	hESC (COMMON)	CC	BLUEdark
3621	ING1	inhibitor of growth family, member 1	hESC, Endo, Mix	CC	BLACK
3622	ING2	inhibitor of growth family, member 2	hESC, Mix	CCo/TF	BLACK
3623	INHA	inhibin, alpha	Only Mix	CC/CCo/EC non-HS	GREY
3624	INHBA	inhibin, beta A / Activin A	hESC (COMMON)	CC/CCo/HS	PINK
3626	INHBC	inhibin, beta C	hESC, F, Mix	EC non-HS	BLACK
3627	CXCL10	chemokine (C-X-C motif) ligand 10	Only Endo	CCo/HS	GREY
3628	INPP1	inositol polyphosphate-1-phosphatase	hESC, Mix	CCo	BLACK
3630	INS	insulin	Endo, F, Mix	CC/CCo/EC non-HS	GREY
3631	INPP4A	inositol polyphosphate-4-phosphatase, type I, 107kDa	hESC, Mix	CCo	BLACK
3632	INPP5A	inositol polyphosphate-5-phosphatase, 40kDa	hESC, Mix	CCo	BLACK
3633	INPP5B	inositol polyphosphate-5-phosphatase, 75kDa	hESC (SPECIFIC)	CCo	BROWN
3635	INPP5D	inositol polyphosphate-5-phosphatase, 145kDa	Only Endo	CCo	GREY
3636	INPPL1	inositol polyphosphate phosphatase-like 1	F, Mix	CS/CA/CCo	GREY
3638	INSIG1	insulin induced gene 1	hESC, F, Mix	CCo	BLACK
3640	INSL3	insulin-like 3 (Leydig cell)	Only Endo	CCo/EC non-HS	GREY
3642	INSM1	insulinoma-associated 1	hESC (SPECIFIC)		BROWN
3643	INSR	insulin receptor	hESC, Endo, Mix	CC/CCo/HS	BLACK
3646	EIF3E	eukaryotic translation initiation factor 3, subunit E	hESC, Mix		BLACK
3652	IPP	intracisternal A particle-promoted polypeptide	hESC (COMMON)		BLUEdark
3653	IPW	imprinted in Prader-Willi syndrome (non-protein coding)	hESC (COMMON)		BLUEdark
3654	IRAK1	interleukin-1 receptor-associated kinase 1	hESC, Mix	CCo	BLACK
3655	ITGA6	integrin, alpha 6 (CD49f)	hESC (COMMON)	CA/CCo/J/EC non-HS	PURPLE
3656	IRAK2	interleukin-1 receptor-associated kinase 2	Endo, F	CCo/EC non-HS	GREY
3658	IREB2	iron-responsive element binding protein 2	hESC, Endo, Mix		BLACK
3659	IRF1	interferon regulatory factor 1	Endo, F, Mix	CCo/TF	GREY
3660	IRF2	interferon regulatory factor 2	Only Mix	CCo/J/TF	GREY
3661	IRF3	interferon regulatory factor 3	hESC, Mix	CCo/TF	BLACK
3664	IRF6	interferon regulatory factor 6	hESC, Endo, Mix	CC/CCo/TF	BLACK
3665	IRF7	interferon regulatory factor 7	Endo, Mix	CCo/TF	GREY
3667	IRS1	insulin receptor substrate 1	hESC (COMMON)	CCo	BLUEdark
3669	ISG20	interferon stimulated exonuclease gene 20kDa	Only Endo	CCo	GREY
3670	ISL1	ISL LIM homeobox 1	hESC, Mix	CCo/TF	BLACK
3673	ITGA2	integrin, alpha 2 (CD49B, alpha 2 subunit of VLA-2 receptor)	F, Mix	CA/CCo/EC non-HS	GREY
3674	ITGA2B	integrin, alpha 2b (platelet glycoprotein IIb of IIb/IIIa complex, antigen CD41)	hESC, Endo, Mix	CA/CCo/J	BLACK
3675	ITGA3	integrin, alpha 3 (antigen CD49C, alpha 3 subunit of VLA-3 receptor)	Endo, F	CA/CCo/EC non-HS	GREY
3676	ITGA4	integrin, alpha 4 (antigen CD49D, alpha 4 subunit of VLA-4 receptor)	Endo, F, Mix	CA/CCo/EC non-HS	GREY
3678	ITGA5	integrin, alpha 5 (fibronectin receptor, alpha polypeptide)	hESC, Mix	CA/CCo/J/HS	BLACK
3679	ITGA7	integrin, alpha 7	hESC (SPECIFIC)	CA/CCo	BROWN
3680	ITGA9	integrin, alpha 9	hESC, Endo, Mix	CA/CCo	BLACK
3682	ITGAE	integrin, alpha E (antigen CD103, human mucosal lymphocyte antigen 1; alpha polypeptide)	hESC, Mix	CA/CCo	BLACK
3685	ITGAV	integrin, alpha V (vitronectin receptor, alpha polypeptide, antigen CD51)	hESC (COMMON)	CA/CCo/HS	PINK
3688	ITGB1	integrin, beta 1 (fibronectin receptor, beta polypeptide, antigen CD29 includes MDF2, MSK12)	hESC, Endo, Mix	CS/CA/CC/CCo/J/HS	BLACK
3690	ITGB3	integrin, beta 3 (platelet glycoprotein IIIa, antigen CD61)	Endo, F	CA/CCo/HS	GREY
3691	ITGB4	integrin, beta 4	Only Endo	CA/CCo/J/EC non-HS	GREY
3692	EIF6	eukaryotic translation initiation factor 6	hESC, Mix		BLACK
3693	ITGB5	integrin, beta 5	hESC (COMMON)	CA/CCo/J	BLUEdark
3694	ITGB6	integrin, beta 6	hESC, Endo, Mix	CA/CCo	BLACK
3696	ITGB8	integrin, beta 8	hESC (COMMON)	CA/CCo	BLUEdark
3703	STT3A	STT3, subunit of the oligosaccharyltransferase complex, homolog A (S. cerevisiae)	Only Mix		GREY
3704	ITPA	inosine triphosphatase (nucleoside triphosphate pyrophosphatase)	hESC (SPECIFIC)		BROWN
3705	ITPK1	inositol 1,3,4-triphosphate 5/6 kinase	F, Mix	CCo	GREY
3707	ITPKB	inositol 1,4,5-trisphosphate 3-kinase B	hESC, Mix	CCo	BLACK
3708	ITPR1	inositol 1,4,5-triphosphate receptor, type 1	hESC, F, Mix	CCo	BLACK
3709	ITPR2	inositol 1,4,5-triphosphate receptor, type 2	hESC, F, Mix	CCo	BLACK
3710	ITPR3	inositol 1,4,5-triphosphate receptor, type 3	Only Mix	CCo	GREY
3712	IVD	isovaleryl Coenzyme A dehydrogenase	hESC, Mix		BLACK
3714	JAG2	jagged 2	hESC, F, Mix	CC/CCo	BLACK
3716	JAK1	Janus kinase 1	hESC, Endo, Mix	CCo	BLACK
3717	JAK2	Janus kinase 2	hESC, Mix	CS/CA/CCo	BLACK
3718	JAK3	Janus kinase 3	hESC, Endo, Mix	CCo	BLACK
3720	JARID2	jumonji, AT rich interactive domain 2	hESC, Endo, Mix		BLACK
3725	JUN	jun proto-oncogene	hESC (COMMON)	CC/CCo/TF	BLUElight
3726	JUNB	jun B proto-oncogene	Endo, Mix	CC/TF	GREY
3727	JUND	jun D proto-oncogene	hESC (COMMON)	TF	BLUElight
3728	JUP	junction plakoglobin	hESC (COMMON)	CS/CA/CCo/J/TF	BLUElight
3730	KAL1	Kallmann syndrome 1 sequence	hESC, F, Mix	CA/HS	BLACK
3732	CD82	CD82 molecule	Only F		GREY
3735	KARS	lysyl-tRNA synthetase	F, Mix	EC non-HS	GREY
3749	KCNC4	potassium voltage-gated channel, Shaw-related subfamily, member 4	Only Endo	CCo	GREY
3751	KCND2	potassium voltage-gated channel, Shal-related subfamily, member 2	hESC, Endo	CCo/EC non-HS	BLACK
3752	KCND3	potassium voltage-gated channel, Shal-related subfamily, member 3	Endo, Mix	CCo	GREY
3754	KCNF1	potassium voltage-gated channel, subfamily F, member 1	Only Endo	CCo	GREY
3755	KCNG1	potassium voltage-gated channel, subfamily G, member 1	hESC (COMMON)	CCo	BLUEdark
3759	KCNJ2	potassium inwardly-rectifying channel, subfamily J, member 2	hESC (COMMON)	CCo	BLUEdark
3762	KCNJ5	potassium inwardly-rectifying channel, subfamily J, member 5	Only Mix	CCo	GREY
3763	KCNJ6	potassium inwardly-rectifying channel, subfamily J, member 6	Endo, Mix	CCo/EC non-HS	GREY
3768	KCNJ12	potassium inwardly-rectifying channel, subfamily J, member 12	hESC (SPECIFIC)		BROWN
3772	KCNJ15	potassium inwardly-rectifying channel, subfamily J, member 15	Only Endo	CCo	GREY
3775	KCNK1	potassium channel, subfamily K, member 1	Endo, Mix	CCo	GREY
3776	KCNK2	potassium channel, subfamily K, member 2	Only F	CCo	GREY
3778	KCNMA1	potassium large conductance calcium-activated channel, subfamily M, alpha member 1	hESC, Endo, Mix	CCo	BLACK
3779	KCNMB1	potassium large conductance calcium-activated channel, subfamily M, beta member 1	hESC (SPECIFIC)	CCo	BROWN
3781	KCNN2	potassium intermediate/small conductance calcium-activated channel, subfamily N, member 2	Endo, F, Mix	CCo	GREY
3783	KCNN4	potassium intermediate/small conductance calcium-activated channel, subfamily N, member 4	Only Endo	CCo	GREY
3785	KCNQ2	potassium voltage-gated channel, KQT-like subfamily, member 2	hESC, Mix	CCo	BLACK
3786	KCNQ3	potassium voltage-gated channel, KQT-like subfamily, member 3	Only Mix	CCo	GREY
3790	KCNS3	potassium voltage-gated channel, delayed-rectifier, subfamily S, member 3	hESC, F, Mix	CCo	BLACK
3791	KDR	kinase insert domain receptor (a type III receptor tyrosine kinase) (VEGFR)	hESC, Mix	CA/CCo/HS	BLACK
3795	KHK	ketohexokinase (fructokinase)	hESC (SPECIFIC)		BROWN
3796	KIF2A	kinesin heavy chain member 2A	hESC, F, Mix	CS/CC	BLACK
3798	KIF5A	kinesin family member 5A	hESC, Mix	CCo	BLACK
3799	KIF5B	kinesin family member 5B	hESC, Mix		BLACK
3800	KIF5C	kinesin family member 5C	hESC, Mix		BLACK
3814	KISS1	KiSS-1 metastasis-suppressor	Only Endo	CS/CCo/EC non-HS	GREY
3815	KIT	v-kit Hardy-Zuckerman 4 feline sarcoma viral oncogene homolog	hESC (COMMON)	CS/CCo/EC non-HS	PURPLE
3818	KLKB1	kallikrein B, plasma (Fletcher factor) 1	hESC (SPECIFIC)	EC non-HS	ORANGE
3831	KLC1	kinesin light chain 1	hESC (COMMON)		BLUEdark
3832	KIF11	kinesin family member 11	hESC (COMMON)	CS/CC	BLUEdark
3833	KIFC1	kinesin family member C1	F, Mix	CC	GREY
3835	KIF22	kinesin family member 22	hESC (COMMON)	CC/J	BLUEdark
3836	KPNA1	karyopherin alpha 1 (importin alpha 5)	hESC, F, Mix		BLACK
3837	KPNB1	karyopherin (importin) beta 1	hESC, Endo, Mix		BLACK
3838	KPNA2	karyopherin alpha 2 (RAG cohort 1, importin alpha 1)	F, Mix		GREY
3839	KPNA3	karyopherin alpha 3 (importin alpha 4)	hESC, Endo, Mix		BLACK
3840	KPNA4	karyopherin alpha 4 (importin alpha 3)	hESC, Mix		BLACK
3841	KPNA5	karyopherin alpha 5 (importin alpha 6)	hESC, Mix		BLACK
3842	TNPO1	transportin 1	hESC, Endo, Mix		BLACK
3843	IPO5	importin 5	hESC (COMMON)		BLUEdark
3845	KRAS	v-Ki-ras2 Kirsten rat sarcoma viral oncogene homolog	hESC, F, Mix	CS/CCo	BLACK
3855	KRT7	keratin 7	Endo, Mix	CS/CC	GREY
3856	KRT8	keratin 8	hESC (COMMON)	CS	BLUEdark
3858	KRT10	keratin 10	Only Mix		GREY
3872	KRT17	keratin 17	Only Endo	CS	GREY
3875	KRT18	keratin 18	hESC, F, Mix	CC/CCo	BLACK
3880	KRT19	keratin 19	hESC (COMMON)	CS	BLUEdark
3895	KTN1	kinectin 1 (kinesin receptor)	hESC, Mix		BLACK
3897	L1CAM	L1 cell adhesion molecule	hESC, Endo, Mix	CA/CCo	BLACK
3898	LAD1	ladinin 1	hESC (SPECIFIC)	EC non-HS	ORANGE
3899	AFF3	AF4/FMR2 family, member 3	Endo, F, Mix		GREY
3908	LAMA2	laminin, alpha 2	hESC, F, Mix	CA/HS	BLACK
3910	LAMA4	laminin, alpha 4	hESC (COMMON)	CA/HS	PINK
3911	LAMA5	laminin, alpha 5	Endo, Mix	CS/CA/CCo/HS	GREY
3912	LAMB1	laminin, beta 1	hESC, Endo, Mix	CA/EC non-HS	BLACK
3913	LAMB2	laminin, beta 2 (laminin S)	F, Mix	CA/EC non-HS	GREY
3915	LAMC1	laminin, gamma 1 (formerly LAMB2)	Endo, F, Mix	CA/EC non-HS	GREY
3916	LAMP1	lysosomal-associated membrane protein 1	hESC (COMMON)		BLUEdark
3918	LAMC2	laminin, gamma 2	hESC, Endo, F	CA/HS	BLACK
3920	LAMP2	lysosomal-associated membrane protein 2	hESC (COMMON)		BLUEdark
3925	STMN1	stathmin 1	hESC (COMMON)	CS/CC/CS/CCo	BLUEdark
3927	LASP1	LIM and SH3 protein 1	Only Mix	J	GREY
3930	LBR	lamin B receptor	F, Mix		GREY
3932	LCK	lymphocyte-specific protein tyrosine kinase	hESC (SPECIFIC)	CCo	BROWN
3936	LCP1	lymphocyte cytosolic protein 1 (L-plastin)	hESC, Endo, Mix	CS/J	BLACK
3937	LCP2	lymphocyte cytosolic protein 2 (SH2 domain containing leukocyte protein of 76kDa)	Only Endo	CCo	GREY
3939	LDHA	lactate dehydrogenase A	Only Mix	CCo	GREY
3949	LDLR	low density lipoprotein receptor	hESC, Endo, Mix	HS	BLACK
3953	LEPR	leptin receptor	hESC, Endo, Mix	CCo/EC non-HS	BLACK
3955	LFNG	LFNG O-fucosylpeptide 3-beta-N-acetylglucosaminyltransferase	Only Endo	CC/EC non-HS	GREY
3956	LGALS1	lectin, galactoside-binding, soluble, 1	hESC, Mix	CA/CCo/EC non-HS	BLACK
3958	LGALS3	lectin, galactoside-binding, soluble, 3	hESC (COMMON)	EC non-HS	PURPLE
3959	LGALS3BP	lectin, galactoside-binding, soluble, 3 binding protein	hESC (COMMON)	CA/CCo/EC non-HS	PURPLE
3964	LGALS8	lectin, galactoside-binding, soluble, 8	hESC, F, Mix	EC non-HS	BLACK
3973	LHCGR	luteinizing hormone/choriogonadotropin receptor	Only Mix	CCo/EC non-HS	GREY
3976	LIF	Leukemia inhibitory factor	Endo, F	CC/CCo/EC non-HS	GREY
3977	LIFR	Leukemia inhibitory factor receptor	hESC (COMMON)	CCo/HS	PINK
3978	LIG1	ligase I, DNA, ATP-dependent	Endo, F, Mix	CC	GREY
3980	LIG3	ligase III, DNA, ATP-dependent	hESC, Mix	CC	BLACK
3981	LIG4	ligase IV, DNA, ATP-dependent	hESC, Endo, Mix	CC/J	BLACK
3983	ABLIM1	actin binding LIM protein 1	hESC, F, Mix	CS	BLACK
3984	LIMK1	LIM domain kinase 1	hESC, Mix	CS/CCo/J	BLACK
3985	LIMK2	LIM domain kinase 2	hESC (COMMON)		BLUEdark
3987	LIMS1	LIM and senescent cell antigen-like domains 1	hESC (COMMON)	J	BLUEdark
3988	LIPA	lipase A, lysosomal acid, cholesterol esterase	F, Mix		GREY
3992	FADS1	fatty acid desaturase 1	F, Mix	CCo	GREY
3993	LLGL2	lethal giant larvae homolog 2 (Drosophila)	hESC, Endo, Mix	CC	BLACK
3995	FADS3	fatty acid desaturase 3	Endo, F, Mix		GREY
3996	LLGL1	lethal giant larvae homolog 1 (Drosophila)	hESC, Mix	CS	BLACK
3998	LMAN1	lectin, mannose-binding, 1	hESC, Mix		BLACK
4000	LMNA	lamin A/C	hESC, Endo, Mix	CS/CCo	BLACK
4001	LMNB1	lamin B1	hESC (COMMON)		BLUEdark
4005	LMO2	LIM domain only 2 (rhombotin-like 1)	hESC, Endo, Mix		BLACK
4008	LMO7	LIM domain 7	Endo, F		GREY
4012	LNPEP	leucyl/cystinyl aminopeptidase	hESC (COMMON)	CCo/HS	PINK
4013	VWA5A	von Willebrand factor A domain containing 5A	Endo, F, Mix		GREY
4015	LOX	lysyl oxidase	hESC (COMMON)	EC non-HS	PURPLE
4016	LOXL1	lysyl oxidase-like 1	hESC (COMMON)	EC non-HS	PURPLE
4017	LOXL2	lysyl oxidase-like 2	hESC, F, Mix	CA/EC non-HS	BLACK
4023	LPL	lipoprotein lipase	hESC, Endo, Mix	HS	BLACK
4026	LPP	LIM domain containing preferred translocation partner in lipoma	hESC (COMMON)	CA/J	BLUEdark
4034	LRCH4	leucine-rich repeats and calponin homology (CH) domain containing 4	Only Mix		GREY
4035	LRP1	low density lipoprotein-related protein 1 (alpha-2-macroglobulin receptor)	Endo, F, Mix	CS/CCo	GREY
4036	LRP2	low density lipoprotein-related protein 2	hESC, Mix	CCo/EC non-HS	BLACK
4037	LRP3	low density lipoprotein receptor-related protein 3	Only Mix		GREY
4038	LRP4	low density lipoprotein receptor-related protein 4	hESC (COMMON)	CCo	BLUEdark
4040	LRP6	Low density lipoprotein receptor-related protein 6	Endo, Mix	CC/CCo/EC non-HS	GREY
4041	LRP5	Low density lipoprotein receptor-related protein 5	hESC, Endo, F	CC/CCo	BLACK
4043	LRPAP1	low density lipoprotein receptor-related protein associated protein 1	hESC, Mix	CCo/HS	BLACK
4047	LSS	lanosterol synthase (2,3-oxidosqualene-lanosterol cyclase)	hESC (COMMON)		BLUEdark
4048	LTA4H	leukotriene A4 hydrolase	Only Mix		GREY
4050	LTB	lymphotoxin beta (TNF superfamily, member 3)	Only Endo	CCo/EC non-HS	GREY
4052	LTBP1	latent transforming growth factor beta binding protein 1	hESC (COMMON)	CCo/HS	PINK
4053	LTBP2	latent transforming growth factor beta binding protein 2	hESC (COMMON)	CCo/EC non-HS	PURPLE
4054	LTBP3	latent transforming growth factor beta binding protein 3	Only F	CCo/EC non-HS	GREY
4055	LTBR	lymphotoxin beta receptor (TNFR superfamily, member 3)	Only F	CCo	GREY
4059	BCAM	basal cell adhesion molecule (Lutheran blood group)	hESC, Endo, Mix	CA/CCo/EC non-HS	BLACK
4060	LUM	lumican	Endo, F, Mix	EC non-HS	GREY
4061	LY6E	lymphocyte antigen 6 complex, locus E	hESC, Mix	CCo	BLACK
4065	LY75	lymphocyte antigen 75	hESC, Endo, F		BLACK
4066	LYL1	lymphoblastic leukemia derived sequence 1	Only Endo		GREY
4067	LYN	v-yes-1 Yamaguchi sarcoma viral related oncogene homolog	Endo, F, Mix	CCo	GREY
4069	LYZ	lysozyme (renal amyloidosis)	Only Endo	EC non-HS	GREY
4070	TACSTD2	tumor-associated calcium signal transducer 2	hESC, Endo, Mix	CS/CCo	BLACK
4071	TM4SF1	transmembrane 4 L six family member 1	Endo, F, Mix		GREY
4072	EPCAM	epithelial cell adhesion molecule	Endo, Mix	J/EC non-HS	GREY
4074	M6PR	mannose-6-phosphate receptor (cation dependent)	Only Mix	EC non-HS	GREY
4076	CAPRIN1	cell cycle associated protein 1	hESC, F, Mix		BLACK
4077	NBR1	neighbor of BRCA1 gene 1	hESC, Mix	CCo	BLACK
4081	MAB21L1	mab-21-like 1 (C. elegans)	Only F		GREY
4082	MARCKS	myristoylated alanine-rich protein kinase C substrate	hESC, F, Mix	CCo	BLACK
4084	MXD1	MAX dimerization protein 1	hESC (COMMON)	TF	BLUElight
4085	MAD2L1	MAD2 mitotic arrest deficient-like 1 (yeast)	hESC (COMMON)	CC	BLUEdark
4086	SMAD1	SMAD family member 1	hESC (COMMON)	CCo/TF	BLUElight
4087	SMAD2	SMAD family member 2	hESC, Mix	CCo/TF	BLACK
4088	SMAD3	SMAD family member 3	hESC (COMMON)	CS/CA/CC/CCo/TF	BLUElight
4089	SMAD4	SMAD family member 4	hESC, Mix	CCo/TF	BLACK
4090	SMAD5	SMAD family member 5	hESC, F, Mix	CCo/TF	BLACK
4091	SMAD6	SMAD family member 6	hESC (COMMON)	CA/CC/CCo/TF	BLUElight
4092	SMAD7	SMAD family member 7	hESC (COMMON)	CA/CCo/J/TF	BLUElight
4093	SMAD9	SMAD family member 9	hESC (COMMON)	CCo/TF	BLUElight
4094	MAF	v-maf musculoaponeurotic fibrosarcoma oncogene homolog (avian)	hESC, Endo, Mix	TF	BLACK
4097	MAFG	v-maf musculoaponeurotic fibrosarcoma oncogene homolog G (avian)	Endo, F, Mix	TF	GREY
4101	MAGEA2	melanoma antigen family A, 2	hESC (SPECIFIC)		BROWN
4116	MAGOH	mago-nashi homolog, proliferation-associated (Drosophila)	hESC, F, Mix		BLACK
4117	MAK	male germ cell-associated kinase	hESC (SPECIFIC)		BROWN
4121	MAN1A1	mannosidase, alpha, class 1A, member 1	hESC (COMMON)		BLUEdark
4122	MAN2A2	mannosidase, alpha, class 2A, member 2	F, Mix		GREY
4123	MAN2C1	mannosidase, alpha, class 2C, member 1	Endo, Mix		GREY
4124	MAN2A1	mannosidase, alpha, class 2A, member 1	hESC, F, Mix		BLACK
4125	MAN2B1	mannosidase, alpha, class 2B, member 1	F, Mix		GREY
4126	MANBA	mannosidase, beta A, lysosomal	F, Mix		GREY
4128	MAOA	monoamine oxidase A	hESC, Endo, Mix	CCo	BLACK
4130	MAP1A	microtubule-associated protein 1A	hESC (COMMON)	CS	BLUEdark
4131	MAP1B	microtubule-associated protein 1B	hESC (COMMON)	CS/CCo/J	BLUEdark
4133	MAP2	microtubule-associated protein 2	hESC, Mix	CS	BLACK
4134	MAP4	microtubule-associated protein 4	hESC, F, Mix	CS	BLACK
4135	MAP6	microtubule-associated protein 6	F, Mix	CS	GREY
4137	MAPT	microtubule-associated protein tau	hESC, Endo	CS/HS	BLACK
4139	MARK1	MAP/microtubule affinity-regulating kinase 1	hESC, Endo, Mix	CS/CCo	BLACK
4140	MARK3	MAP/microtubule affinity-regulating kinase 3	hESC, Mix		BLACK
4141	MARS	methionyl-tRNA synthetase	Only Endo		GREY
4144	MAT2A	methionine adenosyltransferase II, alpha	hESC (COMMON)		BLUEdark
4145	MATK	megakaryocyte-associated tyrosine kinase	hESC (SPECIFIC)		BROWN
4147	MATN2	matrilin 2	hESC (COMMON)	EC non-HS	PURPLE
4148	MATN3	matrilin 3	hESC, F, Mix	EC non-HS	BLACK
4149	MAX	MYC associated factor X	hESC, Mix	CCo/TF	BLACK
4150	MAZ	MYC-associated zinc finger protein (purine-binding transcription factor)	hESC, F, Mix		BLACK
4152	MBD1	methyl-CpG binding domain protein 1	hESC, Mix	TF	BLACK
4154	MBNL1	muscleblind-like (Drosophila)	hESC, Endo, Mix		BLACK
4155	MBP	myelin basic protein	hESC, Endo, F	CCo	BLACK
4157	MC1R	melanocortin 1 receptor (alpha melanocyte stimulating hormone receptor)	hESC, Mix	CCo	BLACK
4162	MCAM	melanoma cell adhesion molecule	hESC (COMMON)	CA	BLUEdark
4163	MCC	mutated in colorectal cancers	hESC, F, Mix	CCo	BLACK
4170	MCL1	myeloid cell leukemia sequence 1 (BCL2-related)	hESC (COMMON)		BLUEdark
4171	MCM2	minichromosome maintenance complex component 2	hESC (COMMON)	CC	BLUEdark
4172	MCM3	minichromosome maintenance complex component 3	F, Mix	CC	GREY
4173	MCM4	minichromosome maintenance complex component 4	hESC (COMMON)	CC	BLUEdark
4174	MCM5	minichromosome maintenance complex component 5	Endo, F, Mix	CC	GREY
4175	MCM6	minichromosome maintenance complex component 6	hESC, F, Mix	CC	BLACK
4176	MCM7	minichromosome maintenance complex component 7	hESC (COMMON)	CC	BLUEdark
4179	CD46	CD46 molecule, complement regulatory protein	hESC, Mix		BLACK
4188	MDFI	MyoD family inhibitor	hESC, Endo, Mix	CCo/TF	BLACK
4189	DNAJB9	DnaJ (Hsp40) homolog, subfamily B, member 9	hESC (COMMON)		BLUEdark
4190	MDH1	malate dehydrogenase 1, NAD (soluble)	hESC, Mix		BLACK
4191	MDH2	malate dehydrogenase 2, NAD (mitochondrial)	hESC, Endo, Mix		BLACK
4192	MDK	midkine (neurite growth-promoting factor 2)	hESC (COMMON)	CCo/HS	PINK
4193	MDM2	Mdm2 p53 binding protein homolog (mouse)	hESC, Endo, Mix	CC/CCo	BLACK
4194	MDM4	Mdm4 p53 binding protein homolog (mouse)	hESC (COMMON)	CC	BLUEdark
4199	ME1	malic enzyme 1, NADP(+)-dependent, cytosolic	Endo, Mix		GREY
4200	ME2	malic enzyme 2, NAD(+)-dependent, mitochondrial	hESC, F, Mix		BLACK
4201	MEA1	male-enhanced antigen 1	hESC, Mix		BLACK
4204	MECP2	methyl CpG binding protein 2 (Rett syndrome)	hESC, F, Mix	TF	BLACK
4205	MEF2A	myocyte enhancer factor 2A	hESC (COMMON)	CS/CCo/TF	BLUElight
4208	MEF2C	myocyte enhancer factor 2C	Endo, F, Mix	CS/CCo/TF	GREY
4209	MEF2D	myocyte enhancer factor 2D	Endo, F, Mix	TF	GREY
4211	MEIS1	Meis homeobox 1	Endo, F, Mix	TF	GREY
4212	MEIS2	Meis homeobox 2	hESC, F, Mix	TF	BLACK
4213	MEIS3P1	Meis homeobox 3 pseudogene 1	hESC (COMMON)	TF	BLUElight
4214	MAP3K1	mitogen-activated protein kinase kinase kinase 1, E3 ubiquitin protein ligase (MEKK1)	hESC, F, Mix	CS/CCo	BLACK
4215	MAP3K3	mitogen-activated protein kinase kinase kinase 3 (MEKK3)	F, Mix	CCo	GREY
4216	MAP3K4	mitogen-activated protein kinase kinase kinase 4	hESC (COMMON)	CCo	BLUEdark
4217	MAP3K5	mitogen-activated protein kinase kinase kinase 5 (MEKK5)	hESC (COMMON)	CCo	BLUEdark
4218	RAB8A	RAB8A, member RAS oncogene family	Only Mix	CCo	GREY
4221	MEN1	multiple endocrine neoplasia I	Only Mix	CC/CCo	GREY
4232	MEST	mesoderm specific transcript homolog (mouse)	hESC (COMMON)		BLUEdark
4233	MET	met proto-oncogene (hepatocyte growth factor receptor)	hESC (COMMON)	CC/CCo/HS	PINK
4237	MFAP2	microfibrillar-associated protein 2	hESC, F, Mix	EC non-HS	BLACK
4238	MFAP3	microfibrillar-associated protein 3	hESC, Mix		BLACK
4239	MFAP4	microfibrillar-associated protein 4	Only F	CA/CCo/EC non-HS	GREY
4240	MFGE8	milk fat globule-EGF factor 8 protein	hESC (COMMON)	CA/EC non-HS	PURPLE
4241	MFI2	antigen p97 (melanoma associated) identified by monoclonal antibodies 133.2 and 96.5	hESC, Endo, Mix	EC non-HS	BLACK
4242	MFNG	MFNG O-fucosylpeptide 3-beta-N-acetylglucosaminyltransferase	Endo, Mix	EC non-HS	GREY
4245	MGAT1	mannosyl (alpha-1,3-)-glycoprotein beta-1,2-N-acetylglucosaminyltransferase	hESC, F, Mix		BLACK
4247	MGAT2	mannosyl (alpha-1,6-)-glycoprotein beta-1,2-N-acetylglucosaminyltransferase	hESC, Mix		BLACK
4248	MGAT3	mannosyl (beta-1,4-)-glycoprotein beta-1,4-N-acetylglucosaminyltransferase	Only Mix		GREY
4249	MGAT5	mannosyl (alpha-1,6-)-glycoprotein beta-1,6-N-acetyl-glucosaminyltransferase	hESC, F		BLACK
4253	CTAGE5	CTAGE family, member 5	hESC, Mix		BLACK
4254	KITLG	KIT ligand	hESC (COMMON)	CA/CCo/EC non-HS	PURPLE
4255	MGMT	O-6-methylguanine-DNA methyltransferase	hESC, F, Mix		BLACK
4256	MGP	matrix Gla protein	Only F	CA/EC non-HS	GREY
4257	MGST1	microsomal glutathione S-transferase 1	hESC, Endo, Mix		BLACK
4258	MGST2	microsomal glutathione S-transferase 2	Only Mix		GREY
4259	MGST3	microsomal glutathione S-transferase 3	hESC, Mix	CCo	BLACK
4267	CD99	CD99 molecule	hESC, Endo, Mix	CA	BLACK
4276	MICA	MHC class I polypeptide-related sequence A	hESC, Endo, Mix	CCo/EC non-HS	BLACK
4277	MICB	MHC class I polypeptide-related sequence B	hESC, Endo, Mix	CCo	BLACK
4281	MID1	midline 1 (Opitz/BBB syndrome)	hESC (COMMON)	CS/CCo	BLUEdark
4282	MIF	macrophage migration inhibitory factor (glycosylation-inhibiting factor)	Only Mix	CC/CCo/HS	GREY
4285	MIPEP	mitochondrial intermediate peptidase	hESC (COMMON)		BLUEdark
4286	MITF	microphthalmia-associated transcription factor	hESC (COMMON)	CCo/TF	BLUElight
4287	ATXN3	ataxin 3	hESC, F, Mix	CS/CCo	BLACK
4288	MKI67	antigen identified by monoclonal antibody Ki-67	hESC (COMMON)	CC	BLUEdark
4289	MKLN1	muskelin 1, intracellular mediator containing kelch motifs	hESC, F, Mix	CCo	BLACK
4291	MLF1	myeloid leukemia factor 1	hESC (COMMON)	CC	BLUEdark
4293	MAP3K9	mitogen-activated protein kinase kinase kinase 9	hESC, Mix	CCo	BLACK
4296	MAP3K11	mitogen-activated protein kinase kinase kinase 11	Only Mix	CC/CCo	GREY
4297	MLL	myeloid/lymphoid or mixed-lineage leukemia (trithorax homolog, Drosophila)	hESC, Endo, Mix	TF	BLACK
4299	AFF1	AF4/FMR2 family, member 1	hESC, Endo, Mix	TF	BLACK
4300	MLLT3	myeloid/lymphoid or mixed-lineage leukemia (trithorax homolog, Drosophila); translocated to, 3	hESC, Mix		BLACK
4301	MLLT4	similar to Afadin (Protein AF-6); myeloid/lymphoid or mixed-lineage leukemia (trithorax homolog, Drosophila); translocated to, 4	hESC, Endo, Mix	CA/CCo/J	BLACK
4302	MLLT6	myeloid/lymphoid or mixed-lineage leukemia (trithorax homolog, Drosophila); translocated to, 6	hESC, Endo, Mix		BLACK
4303	FOXO4	forkhead box O4	hESC, Mix	CC/CCo/TF	BLACK
4306	NR3C2	nuclear receptor subfamily 3, group C, member 2	Only Endo	CCo/TF	GREY
4311	MME	membrane metallo-endopeptidase	hESC (COMMON)	CCo	BLUEdark
4312	MMP1	matrix metallopeptidase 1 (interstitial collagenase)	Endo, Mix	EC non-HS	GREY
4313	MMP2	matrix metallopeptidase 2 (gelatinase A, 72kDa gelatinase, 72kDa type IV collagenase)	Endo, F, Mix	HS	GREY
4314	MMP3	matrix metallopeptidase 3 (stromelysin 1, progelatinase)	Only F	CCo/EC non-HS	GREY
4318	MMP9	matrix metallopeptidase 9 (gelatinase B, 92kDa gelatinase, 92kDa type IV collagenase)	hESC, Endo, Mix	CCo/HS	BLACK
4319	MMP10	matrix metallopeptidase 10 (stromelysin 2)	Only Endo	EC non-HS	GREY
4320	MMP11	matrix metallopeptidase 11 (stromelysin 3)	hESC, F, Mix	EC non-HS	BLACK
4321	MMP12	matrix metallopeptidase 12 (macrophage elastase)	Only Endo	EC non-HS	GREY
4323	MMP14	matrix metallopeptidase 14 (membrane-inserted)	hESC, Endo, Mix	CA/HS/TF	BLACK
4325	MMP16	matrix metallopeptidase 16 (membrane-inserted)	hESC, F, Mix	EC non-HS	BLACK
4327	MMP19	matrix metallopeptidase 19	Only F	EC non-HS	GREY
4329	ALDH6A1	aldehyde dehydrogenase 6 family, member A1	hESC, Mix		BLACK
4330	MN1	meningioma (disrupted in balanced translocation) 1	hESC, F, Mix		BLACK
4331	MNAT1	menage a trois homolog 1, cyclin H assembly factor (Xenopus laevis)	hESC, Mix	CC/TF	BLACK
4332	MNDA	myeloid cell nuclear differentiation antigen	Only Endo	CCo	GREY
4335	MNT	MAX binding protein	Only Endo	CC/TF	GREY
4337	MOCS1	molybdenum cofactor synthesis 1	hESC (SPECIFIC)		BROWN
4338	MOCS2	molybdenum cofactor synthesis 2	hESC (COMMON)		BLUEdark
4343	MOV10	Mov10, Moloney leukemia virus 10, homolog (mouse)	hESC, Mix		BLACK
4345	CD200	CD200 molecule	hESC, Endo, Mix		BLACK
4350	MPG	N-methylpurine-DNA glycosylase	hESC, Endo, Mix		BLACK
4351	MPI	mannose phosphate isomerase	hESC, Mix		BLACK
4352	MPL	myeloproliferative leukemia virus oncogene	Only Endo	CCo	GREY
4354	MPP1	membrane protein, palmitoylated 1, 55kDa	hESC, Mix	CCo	BLACK
4355	MPP2	membrane protein, palmitoylated 2 (MAGUK p55 subfamily member 2)	Only Mix	CCo/EC non-HS	GREY
4357	MPST	mercaptopyruvate sulfurtransferase	Only Mix		GREY
4358	MPV17	MpV17 mitochondrial inner membrane protein	Only Mix		GREY
4361	MRE11A	MRE11 meiotic recombination 11 homolog A (S. cerevisiae)	hESC, F, Mix	CC	BLACK
4363	ABCC1	ATP-binding cassette, sub-family C (CFTR/MRP), member 1	hESC (COMMON)		BLUEdark
4430	MYO1B	myosin IB	hESC, F, Mix	CS	BLACK
4436	MSH2	mutS homolog 2, colon cancer, nonpolyposis type 1 (E. coli)	hESC, F, Mix	CC/CCo	BLACK
4437	MSH3	mutS homolog 3 (E. coli)	hESC, Mix	CC	BLACK
4478	MSN	moesin	Only Mix	CA/J/EC non-HS	GREY
4482	MSRA	methionine sulfoxide reductase A	Endo, F, Mix		GREY
4485	MST1	macrophage stimulating 1 (hepatocyte growth factor-like)	Only Endo	EC non-HS	GREY
4487	MSX1	msh homeobox 1	hESC (COMMON)	CCo/TF	BLUElight
4488	MSX2	msh homeobox 2	hESC (COMMON)	CCo/TF	BLUElight
4493	MT1E	metallothionein 1E	hESC (COMMON)		BLUEdark
4494	MT1F	metallothionein 1F	hESC (COMMON)		BLUEdark
4495	MT1G	metallothionein 1G	hESC (COMMON)		BLUEdark
4496	MT1H	metallothionein 1H	hESC (COMMON)		BLUEdark
4498	MT1JP	metallothionein 1J, pseudogene	hESC (COMMON)		BLUEdark
4500	MT1L	metallothionein 1L (gene/pseudogene)	hESC (COMMON)		BLUEdark
4501	MT1X	metallothionein 1X	hESC (COMMON)		BLUEdark
4502	MT2A	metallothionein 2A	hESC (COMMON)	CCo	BLUEdark
4507	MTAP	methylthioadenosine phosphorylase	hESC, Endo, Mix		BLACK
4512	MT-COI	mitochondrially encoded cytochrome c oxidase I	Endo, F, Mix		GREY
4515	MTCP1	mature T-cell proliferation 1	hESC, Mix		BLACK
4520	MTF1	metal-regulatory transcription factor 1	Only Mix	TF	GREY
4521	NUDT1	nudix (nucleoside diphosphate linked moiety X)-type motif 1	hESC, F, Mix	CCo	BLACK
4522	MTHFD1	methylenetetrahydrofolate dehydrogenase (NADP+ dependent) 1, methenyltetrahydrofolate cyclohydrolase, formyltetrahydrofolate synthetase	Endo, F, Mix		GREY
4524	MTHFR	5,10-methylenetetrahydrofolate reductase (NADPH)	hESC, Mix		BLACK
4528	MTIF2	mitochondrial translational initiation factor 2	F, Mix		GREY
4534	MTM1	myotubularin 1	hESC, Endo, Mix	CS	BLACK
4536	MT-ND2	mitochondrially encoded NADH dehydrogenase 2	F, Mix		GREY
4541	MT-ND6	mitochondrially encoded NADH dehydrogenase 6	hESC (COMMON)		BLUEdark
4548	MTR	5-methyltetrahydrofolate-homocysteine methyltransferase	Only Mix		GREY
4552	MTRR	5-methyltetrahydrofolate-homocysteine methyltransferase reductase	F, Mix		GREY
4580	MTX1	metaxin 1	hESC, Mix		BLACK
4582	MUC1	mucin 1, cell surface associated	hESC, F	EC non-HS	BLACK
4584	MUC3A	mucin 3B, cell surface associated; similar to Mucin-3A precursor (Intestinal mucin-3A); mucin 3A, cell surface associated; similar to mucin 3	hESC, Mix	EC non-HS	BLACK
4591	TRIM37	tripartite motif-containing 37	hESC, Endo, Mix		BLACK
4594	MUT	methylmalonyl Coenzyme A mutase	Endo, Mix		GREY
4595	MUTYH	mutY homolog (E. coli)	Only Mix		GREY
4597	MVD	mevalonate (diphospho) decarboxylase	Only F		GREY
4598	MVK	mevalonate kinase	Endo, Mix		GREY
4599	MX1	myxovirus (influenza virus) resistance 1, interferon-inducible protein p78 (mouse)	Only Endo	CCo	GREY
4600	MX2	myxovirus (influenza virus) resistance 2 (mouse)	hESC (SPECIFIC)	CCo	BROWN
4601	MXI1	MAX interactor 1	F, Mix	TF	GREY
4602	MYB	v-myb myeloblastosis viral oncogene homolog (avian)	hESC, Endo, Mix		BLACK
4603	MYBL1	v-myb myeloblastosis viral oncogene homolog (avian)-like 1	hESC, Endo, Mix		BLACK
4605	MYBL2	v-myb myeloblastosis viral oncogene homolog (avian)-like 2	Endo, F, Mix	CS/TF	GREY
4609	MYC	v-myc myelocytomatosis viral oncogene homolog (avian)	hESC (COMMON)	CC/TF	BLUElight
4610	MYCL1	v-myc myelocytomatosis viral oncogene homolog 1, lung carcinoma derived (avian)	hESC, Endo, Mix	TF	BLACK
4613	MYCN	v-myc myelocytomatosis viral related oncogene, neuroblastoma derived (avian)	Endo, Mix	CA/TF	GREY
4615	MYD88	myeloid differentiation primary response gene (88)	Only Mix	CCo	GREY
4616	GADD45B	growth arrest and DNA-damage-inducible, beta	hESC, Endo, Mix	CC/CCo	BLACK
4620	MYH2	myosin, heavy chain 2, skeletal muscle, adult	hESC (SPECIFIC)	J	BROWN
4627	MYH9	myosin, heavy chain 9, non-muscle	F, Mix	CS/CA/CC/CCo/J	GREY
4628	MYH10	myosin, heavy chain 10, non-muscle	hESC, F, Mix	CS/CC	BLACK
4635	MYL4	myosin, light chain 4, alkali; atrial, embryonic	hESC, Mix		BLACK
4636	MYL5	myosin, light chain 5, regulatory	hESC, Endo, F		BLACK
4637	MYL6	myosin, light chain 6, alkali, smooth muscle and non-muscle	Only Mix		GREY
4638	MYLK	myosin light chain kinase	hESC (COMMON)		BLUEdark
4641	MYO1C	myosin IC	F, Mix		GREY
4642	MYO1D	myosin ID	hESC (COMMON)		BLUEdark
4643	MYO1E	myosin IE	hESC, Mix	CCo/J	BLACK
4644	MYO5A	myosin VA (heavy chain 12, myoxin)	hESC, Endo, Mix	CCo	BLACK
4645	MYO5B	myosin VB	hESC, Mix		BLACK
4646	MYO6	myosin VI	hESC (COMMON)	CCo	BLUEdark
4647	MYO7A	myosin VIIA	Endo, Mix		GREY
4650	MYO9B	myosin IXB	F, Mix	CCo	GREY
4651	MYO10	myosin X	hESC (COMMON)	CA/CCo	BLUEdark
4659	PPP1R12A	protein phosphatase 1, regulatory (inhibitor) subunit 12A	hESC, Mix	CS/CA/CCo	BLACK
4660	PPP1R12B	protein phosphatase 1, regulatory subunit 12B	hESC (SPECIFIC)	CCo	BROWN
4664	NAB1	NGFI-A binding protein 1 (EGR1 binding protein 1)	hESC (COMMON)	CCo	BLUEdark
4665	NAB2	NGFI-A binding protein 2 (EGR1 binding protein 2)	hESC, Endo, Mix	CCo/TF	BLACK
4666	NACA	nascent polypeptide-associated complex alpha subunit	hESC (SPECIFIC)	TF	YELLOW
[truncated: 11,150 more rows]

## Sheet: Legend
	HS	EC non-HS	TF	Other
hESC SPECIFIC	RED	ORANGE	YELLOW	BROWN
hESC COMMON	PINK	PURPLE	BLUElight	BLUEdark
hESC (other)	BLACK	BLACK	BLACK	BLACK
non hESC	GREY	GREY	GREY	GREY
