# Supplementary material for: Network based meta-analysis prediction of microenvironmental relays involved in stemness of human embryonic stem cells
Source: PeerJ. 2014 Oct 23;2:e618. doi: 10.7717/peerj.618 (PMC4217173; doi:10.7717/peerj.618)
Supplement: Table S4 — Each protein is identified by its corresponding EntrezGene ID, gene acronym and full gene name. ‘Transcriptome’ column: transcriptome(s) or sub-transcriptome containing the corresponding mRNA (Endo: endothelial cell; F, fibroblast; Mix, mixture of hESC-derived cells). A colour code is applied to aid recognition of each transcriptome and sub-transcriptome (see the Legend sheet). GO term column: GO terms found during the GO term analysis (CA, cell adhesion; CC, cell cycle; CCo, cell communication; CS, cytoskeleton; J, cell junction; EC, extracellular part; HS, heparan sulfate binding proteins; TF, transcription factor related part). “Hubs” column: indicates the number of edges associated with each hub protein. ‘S/C’ and ‘EC/TF’ columns: indicates if a protein is in the specific/common interface or extracellular/transcription factor interface respectively. (A) the longest ALL_EC+TF list of candidates, (B) the random list, (C) the ALL_EC list, (D) the C+S_EC+TF list and (E) the shortest C+S_EC list of candidate proteins, in which C, common part and S, specific part. (Excel file) [file peerj-02-618-s005.xlsx]

## Sheet: Legend
	HS	EC non-HS	TF	Other
hESC SPECIFIC	RED	ORANGE	YELLOW	BROWN
hESC COMMON	PINK	PURPLE	BLUElight	BLUEdark
hESC (Other)	BLACK	BLACK	BLACK	BLACK

## Sheet: A) ALL_EC+TF
Colour	EntrezGene ID	Official Gene Symbol	Name	Transcriptome	GO term	C/S	TF/EC	Hub	Bottleneck
BLACK	2	A2M	alpha 2-Macroglobulin	hESC, Mix	CCo/HS		X	16	1957.85
PINK	9429	ABCG2	ATP-binding cassette, sub-family G (WHITE), member 2	hESC (COMMON)	HS		X
BLACK	87	ACTN1	actinin, alpha 1	hESC, F, Mix	CS/CA/J/EC non-HS		X	20	4408.72
PURPLE	81	ACTN4	actinin, alpha 4	hESC (COMMON)	CS/EC non-HS			17
PURPLE	91	ACVR1B	activin A receptor, type IB (ALK4)	hESC (COMMON)	CC/CCo/EC non-HS	X	X
BLACK	93	ACVR2B	activin A receptor, type IIB	hESC, Endo, Mix	CCo/EC non-HS		X
BLACK	6868	ADAM17	ADAM metallopeptidase domain 17	hESC, Mix	CA/CC/CCo/J/EC non-HS		X		1959.9
PURPLE	133	ADM	adrenomedullin	hESC (COMMON)	CCo/EC non-HS	X	X		4050.79
BLACK	174	AFP	alpha-fetoprotein	hESC, Endo, Mix	CCo/EC non-HS		X
BLACK	25909	AHCTF1	AT hook containing transcription factor 1	hESC, F, Mix	CC/TF		X
PURPLE	226	ALDOA	aldolase A, fructose-bisphosphate	hESC (COMMON)	CS/EC non-HS		X	16	2390.51
BLUElight	323	APBB2	amyloid beta (A4) precursor protein-binding, family B, member 2	hESC (COMMON)	CC/CCo/TF		X
PINK	348	APOE	apolipoprotein E	hESC (COMMON)	CS/CCo/HS				8049.47
BLACK	351	APP	amyloid beta (A4) precursor protein	hESC, Mix	CA/CC/CCo/HS		X	36	18912.9
BLACK	367	AR	androgen receptor	hESC, Endo	CCo/TF		X	35	17631.8
BLACK	5926	ARID4A	AT rich interactive domain 4A (RBP1-like)	hESC, Mix	TF		X
BLACK	405	ARNT	aryl hydrocarbon receptor nuclear translocator	hESC, Mix	CCo/TF		X	29	26001.5
YELLOW	9915	ARNT2	aryl-hydrocarbon receptor nuclear translocator 2	hESC (SPECIFIC)	TF	X
BLACK	408	ARRB1	arrestin, beta 1	hESC, F, Mix	CS/CCo/TF		X
BLUElight	467	ATF3	activating transcription factor 3	hESC (COMMON)	TF		X
BLACK	22926	ATF6	activating transcription factor 6	hESC, F, Mix	CCo/TF		X
BLACK	11016	ATF7	activating transcription factor 7	hESC, F, Mix	TF		X
BLACK	567	B2M	beta-2-microglobulin	hESC, F, Mix	CCo/HS		X		5524.03
BLACK	8915	BCL10	B-cell CLL/lymphoma 10	hESC, Endo, Mix	CCo/TF		X
PURPLE	627	BDNF	brain-derived neurotrophic factor	hESC (COMMON)	CCo/EC non-HS		X
BLACK	632	BGLAP	bone gamma-carboxyglutamate (gla) protein	hESC, Mix	CA/CC/CCo/EC non-HS/TF		X
PINK	650	BMP2	bone morphogenetic protein 2	hESC (COMMON)	CC/CCo/HS	X	X		2693.85
BLACK	655	BMP7	bone morphogenetic protein 7	hESC, Mix	CC/CCo/HS		X
BLACK	659	BMPR2	bone morphogenetic protein receptor, type II	hESC, Mix	CCo/EC non-HS		X
BLUElight	672	BRCA1	breast cancer 1, early onset	hESC (COMMON)	CS/CA/CC/CCo/J/TF	X		32	10937.7
BLACK	7832	BTG2	BTG family, member 2	hESC, Endo, Mix	TF				5344
BLACK	56005	C19orf10	chromosome 19 open reading frame 10	hESC, Mix	EC non-HS		X
BLUElight	8725	C19orf2	chromosome 19 open reading frame 2	hESC (COMMON)	TF	X		26
BLACK	10438	C1D	C1D nuclear receptor corepressor	hESC, Mix	TF		X
PURPLE	708	C1QBP	complement component 1, q subcomponent binding protein	hESC (COMMON)	EC non-HS	X	X
ORANGE	796	CALCA	calcitonin-related polypeptide alpha	hESC (SPECIFIC)	CA/CCo/EC non-HS	X
BLACK	801	CALM1	calmodulin 1 (phosphorylase kinase, delta)	hESC, Endo, Mix	CCo/EC non-HS		X
BLACK	811	CALR	calreticulin	hESC, F, Mix	CS/CC/CS/CCo/EC non-HS		X
BLACK	857	CAV1	caveolin 1, caveolae protein, 22kDa	hESC, Endo, Mix	CCo/J/EC non-HS		X		3374.63
BLACK	867	CBL	Cas-Br-M (murine) ecotropic retroviral transforming sequence	hESC, Mix	CCo/TF		X	25	5556.03
PINK	6347	CCL2	chemokine (C-C motif) ligand 2	hESC (COMMON)	CS/CA/CCo/HS		X
ORANGE	10344	CCL26	chemokine (C-C motif) ligand 26	hESC (SPECIFIC)	CS/CCo/EC non-HS		X
YELLOW	902	CCNH	cyclin H	hESC (SPECIFIC)	CC/TF	X	X	35	2684.11
BLACK	958	CD40	CD40 molecule, TNF receptor superfamily member 5	hESC, Endo, Mix	CCo/EC non-HS		X
PURPLE	960	CD44	CD44 molecule (Indian blood group)	hESC (COMMON)	CA/CCo/EC non-HS		X	22	2439.88
BLACK	972	CD74	CD74 molecule, major histocompatibility complex, class II invariant chain	hESC, Endo, Mix	CCo/EC non-HS				2680
RED	1006	CDH8	cadherin 8, type 2	hESC (SPECIFIC)	CA/HS	X	X
BLACK	1017	CDK2	cyclin-dependent kinase 2	hESC, F, Mix	CS/CC/CS/CCo/TF			20	4449.15
BLACK	1019	CDK4	cyclin-dependent kinase 4	hESC, F, Mix	CC/CCo/TF			21	3156.92
BLACK	1022	CDK7	cyclin-dependent kinase 7	hESC, Mix	CC/CCo/TF		X	33
RED	1056	CEL	carboxyl ester lipase (bile salt-stimulated lipase)	hESC (SPECIFIC)	HS		X
BLUElight	1063	CENPF	centromere protein F, 350/400ka (mitosin)	hESC (COMMON)	CC/TF		X
ORANGE	9350	CER1	cerberus 1, cysteine knot superfamily, homolog (Xenopus laevis)	hESC (SPECIFIC)	CCo/EC non-HS	X	X
BLACK	1108	CHD4	chromodomain helicase DNA binding protein 4	hESC, Endo, Mix	TF				4018.79
BLUElight	10370	CITED2	Cbp/p300-interacting transactivator, with Glu/Asp-rich carboxy-terminal domain, 2	hESC (COMMON)	CA/CC/CCo/TF				2279.46
BLACK	1191	CLU	clusterin	hESC, F, Mix	HS		X	15
BLACK	29883	CNOT7	CCR4-NOT transcription complex, subunit 7	hESC, Endo, Mix	CCo/TF				4020
PINK	1301	COL11A1	collagen, type XI, alpha 1	hESC (COMMON)	CA/HS				2724.47
PINK	80781	COL18A1	collagen, type XVIII, alpha 1	hESC (COMMON)	CA/HS		X
PINK	1277	COL1A1	collagen, type I, alpha 1	hESC (COMMON)	CA/CCo/HS		X
BLACK	1278	COL1A2	collagen, type I, alpha 2	hESC, Endo, Mix	CCo/HS		X		3107.41
BLACK	1387	CREBBP	CREB binding protein	hESC, Mix	CC/CCo/TF		X	67	30823.5
BLUElight	1390	CREM	cAMP responsive element modulator	hESC (COMMON)	CCo/TF		X
BLACK	1460	CSNK2B	casein kinase 2, beta polypeptide	hESC, Mix	CCo/EC non-HS/TF		X
BLACK	1487	CTBP1	C-terminal binding protein 1	hESC, F, Mix	CC/TF			24	3624.87
BLACK	1499	CTNNB1	catenin (cadherin-associated protein), beta 1, 88kDa	hESC, Endo, Mix	CS/CA/CC/CCo/J/TF		X	73	36274.4
BLACK	1509	CTSD	cathepsin D	hESC, F, Mix	EC non-HS		X
BLACK	1514	CTSL1	cathepsin L1	hESC, F, Mix	EC non-HS		X		4014
PINK	6387	CXCL12	chemokine (C-X-C motif) ligand 12 (stromal cell-derived factor 1)	hESC (COMMON)	CS/CA/CCo/HS		X		2320.1
BLACK	7852	CXCR4	chemokine (C-X-C motif) receptor 4	hESC, Endo, Mix	CCo/EC non-HS		X	15	4459.38
BLACK	54205	CYCS	cytochrome c, somatic	hESC, F, Mix	HS		X
PINK	3491	CYR61	cysteine-rich, angiogenic inducer, 61	hESC (COMMON)	CA/CCo/HS		X
BLACK	1605	DAG1	dystroglycan 1 (dystrophin-associated glycoprotein 1)	hESC, F, Mix	CS/CA/CCo/J/EC non-HS				2532.21
PURPLE	780	DDR1	discoidin domain receptor tyrosine kinase 1	hESC (COMMON)	CA/CCo/EC non-HS		X		6682
BLACK	1609	DGKQ	diacylglycerol kinase, theta 110kDa	hESC, Mix	CCo/TF		X
BLACK	22943	DKK1	Dickkopf homolog 1	hESC, Mix	CCo/EC non-HS		X
BLACK	28514	DLL1	delta-like 1 (Drosophila)	hESC, Endo, Mix	CA/CCo/EC non-HS				2301.06
PURPLE	1756	DMD	dystrophin	hESC (COMMON)	CCo/J/EC non-HS	X
BLACK	667	DST	dystonin	hESC, Endo, Mix	CS/CA/CC/CCo/J/EC non-HS		X
YELLOW	8721	EDF1	endothelial differentiation-related factor 1	hESC (SPECIFIC)	TF	X		27
BLACK	1906	EDN1	endothelin 1	hESC, Endo, Mix	CS/CC/CS/CCo/EC non-HS		X	15	5038.26
PURPLE	1956	EGFR	epidermal growth factor receptor	hESC (COMMON)	CA/CC/CCo/EC non-HS	X	X	43	21474.8
BLACK	1998	ELF2	E74-like factor 2 (ets domain transcription factor)	hESC, F, Mix	TF		X
BLACK	1999	ELF3	E74-like factor 3 (ets domain transcription factor, epithelial-specific )	hESC, Endo, Mix	TF		X
PINK/BLUElight	2023	ENO1	enolase 1, (alpha)	hESC (COMMON)	HS/TF		X
BLACK	5167	ENPP1	ectonucleotide pyrophosphatase/phosphodiesterase 1	hESC, Endo, Mix	CCo/HS				2682
PURPLE/BLUElight	5168	ENPP2	ectonucleotide pyrophosphatase/phosphodiesterase 2	hESC (COMMON)	CCo/EC non-HS/TF	X	X
BLACK	955	ENTPD6	ectonucleoside triphosphate diphosphohydrolase 6 (putative function)	hESC, Mix	EC non-HS		X
BLACK	8320	EOMES	eomesodermin	hESC, Mix	TF		X
BLACK	2033	EP300	E1A binding protein p300	hESC, Endo, Mix	CC/CCo/TF		X	59	23992.4
BLUElight	2034	EPAS1	endothelial PAS domain protein 1	hESC (COMMON)	CCo/TF	X	X	41	11136.1
YELLOW	29924	EPN1	epsin 1	hESC (SPECIFIC)	CCo/TF	X	X
BLACK	2057	EPOR	erythropoietin receptor	hESC, Mix	CCo/EC non-HS		X
BLACK	2064	ERBB2	v-erb-b2 erythroblastic leukemia viral oncogene homolog 2, neuro/glioblastoma derived oncogene homolog (avian)	hESC, F, Mix	CA/CCo/HS		X	18	5455.31
PURPLE	2065	ERBB3	v-erb-b2 erythroblastic leukemia viral oncogene homolog 3 (avian)	hESC (COMMON)	CA/CCo/EC non-HS		X
BLUElight	2113	ETS1	v-ets erythroblastosis virus E26 oncogene homolog 1 (avian)	hESC (COMMON)	CC/TF		X
BLUElight	2114	ETS2	v-ets erythroblastosis virus E26 oncogene homolog 2 (avian)	hESC (COMMON)	TF		X
BLACK	11124	FAF1	Fas (TNFRSF6) associated factor 1	hESC, Mix	CA/CCo/TF		X
PURPLE	355	FAS	Fas (TNF receptor superfamily, member 6)	hESC (COMMON)	CCo/EC non-HS		X
BLACK	8817	FGF18	Fibroblast growth factor 18	hESC, Endo	CCo/HS		X
BLACK	9965	FGF19	Fibroblast growth factor 19	hESC, Mix	CCo/EC non-HS		X
PINK/BLUElight	2247	FGF2	Fibroblast growth factor 2	hESC (COMMON)	CC/CCo/HS/TF	X	X
RED	2249	FGF4	fibroblast growth factor 4	hESC (SPECIFIC)	CA/CCo/HS	X	X
BLACK	2252	FGF7	Fibroblast growth factor 7	hESC, F	CS/CCo/HS		X
PINK	2260	FGFR1	Fibroblast growth factor receptor 1	hESC (COMMON)	CC/CCo/HS	X	X		2634.22
BLACK	2263	FGFR2	Fibroblast growth factor receptor 2	hESC, Endo, Mix	CC/CCo/HS		X
BLACK	2261	FGFR3	fibroblast growth factor receptor 3	hESC, Endo, Mix	CCo/J/HS		X
RED	2264	FGFR4	Fibroblast growth factor receptor 4	hESC (SPECIFIC)	CCo/J/HS	X	X
BLACK	2266	FGG	fibrinogen gamma chain	hESC, Endo, F	CCo/HS		X
BLACK	2316	FLNA	filamin A, alpha	hESC, F, Mix	CS/CCo/EC non-HS/TF		X		2716.27
PINK	2321	FLT1	fms-related tyrosine kinase 1 (vascular endothelial growth factor/vascular permeability factor receptor)	hESC (COMMON)	CCo/HS	X	X
PINK	2335	FN1	fibronectin 1	hESC (COMMON)	CA/HS		X	26	6988.78
BLACK	2353	FOS	FBJ murine osteosarcoma viral oncogene homolog	hESC, Endo, Mix	CCo/TF		X	21	2203.05
BLACK	3171	FOXA3	forkhead box A3	hESC, Mix	CCo/TF		X
BLACK	8928	FOXH1	forkhead box H1	hESC, Mix	CCo/TF		X	27
BLACK	2308	FOXO1	forkhead box O1	hESC, F, Mix	CCo/TF		X	20	2557.72
PINK	10468	FST	Follistatin	hESC (COMMON)	CCo/HS	X
PINK	11167	FSTL1	Follistatin-like 1	hESC (COMMON)	CCo/HS	X
PURPLE	8321	FZD1	Frizzled homolog 1	hESC (COMMON)	CCo/EC non-HS	X	X
BLACK	11211	FZD10	Frizzled homolog 10	hESC, Endo, Mix	CS/CCo/EC non-HS		X
BLUElight	2624	GATA2	GATA binding protein 2	hESC (COMMON)	CCo/TF		X
PURPLE	9518	GDF15	growth differentiation factor 15	hESC (COMMON)	CCo/EC non-HS		X
PURPLE	11010	GLIPR1	GLI pathogenesis-related 1	hESC (COMMON)	EC non-HS		X
PURPLE	2778	GNAS	GNAS complex locus	hESC (COMMON)	CCo/EC non-HS	X	X
PURPLE	2882	GPX7	glutathione peroxidase 7	hESC (COMMON)	EC non-HS				2680
BLACK	2909	GRLF1	glucocorticoid receptor DNA binding factor 1	hESC, F, Mix	CCo/TF		X
BLACK	2932	GSK3B	Glycogen synthase kinase 3 beta	hESC, F, Mix	CA/CCo/TF		X	15
BLACK	2957	GTF2A1	general transcription factor IIA, 1, 19/37kDa	hESC, Mix	TF			27
BLACK	2958	GTF2A2	general transcription factor IIA, 2, 12kDa	hESC, Mix	TF			27
BLACK	2959	GTF2B	general transcription factor IIB	hESC, Endo, Mix	TF			17
BLUElight	2962	GTF2F1	general transcription factor IIF, polypeptide 1, 74kDa	hESC (COMMON)	J/TF	X	X	36	5038.97
BLACK	2965	GTF2H1	general transcription factor IIH, polypeptide 1, 62kDa	hESC, Mix	CC/TF			31
BLACK	2966	GTF2H2	general transcription factor IIH, polypeptide 2, 44kDa	hESC, Mix	TF			26
BLUElight	2967	GTF2H3	general transcription factor IIH, polypeptide 3, 34kDa	hESC (COMMON)	TF	X		30
BLACK	2968	GTF2H4	general transcription factor IIH, polypeptide 4, 52kDa	hESC, Mix	TF			30	1946.4
PURPLE	3020	H3F3A	H3 histone, family 3A	hESC (COMMON)	EC non-HS		X
PURPLE	22927	HABP4	hyaluronan binding protein 4	hESC (COMMON)	EC non-HS	X	X
BLACK	3054	HCFC1	host cell factor C1 (VP16-accessory protein)	hESC, Mix	CC/TF				4824.55
BLACK	8841	HDAC3	histone deacetylase 3	hESC, Endo, Mix	CS/CC/CS/CCo/TF		X	31	7552.76
BLUElight	9759	HDAC4	histone deacetylase 4	hESC (COMMON)	CCo/TF		X	26	5647.63
BLUElight	9734	HDAC9	histone deacetylase 9	hESC (COMMON)	TF		X	36	2907.98
BLACK	3068	HDGF	hepatoma-derived growth factor (high-mobility group protein 1-like)	hESC, Mix	CCo/HS		X
BLACK	7290	HIRA	HIR histone cell cycle regulation defective homolog A (S. cerevisiae)	hESC, Mix	TF		X
PURPLE	8359	HIST1H4A	histone cluster 1, H4a	hESC (COMMON)	CCo/EC non-HS	X	X		2705.08
BLACK	3159	HMGA1	high mobility group AT-hook 1	hESC, Endo, Mix	TF		X	27
PINK/BLUElight	3146	HMGB1	high mobility group box 1	hESC (COMMON)	HS/TF		X
BLACK	3192	HNRNPU	heterogeneous nuclear ribonucleoprotein U (scaffold attachment factor A)	hESC, F, Mix	EC non-HS		X
BLACK	3315	HSPB1	heat shock 27kDa protein 1	hESC, F, Mix	CCo/EC non-HS		X		2680
BLACK	3329	HSPD1	heat shock 60kDa protein 1 (chaperonin)	hESC, Mix	CCo/EC non-HS		X		2855.37
ORANGE	3416	IDE	insulin-degrading enzyme	hESC (SPECIFIC)	CCo/EC non-HS	X
PINK	3486	IGFBP3	insulin-like growth factor binding protein 3	hESC (COMMON)	CCo/HS		X		5001.63
BLACK	3488	IGFBP5	insulin-like growth factor binding protein 5	hESC, Endo, Mix	CCo/HS				2680
ORANGE	150084	IGSF5	immunoglobulin superfamily, member 5	hESC (SPECIFIC)	CA/J/EC non-HS	X	X
BLACK	3553	IL1B	interleukin 1, beta	hESC, Endo, F	CA/CC/CCo/EC non-HS		X
PINK	3569	IL6	Interleukin 6	hESC (COMMON)	CCo/HS		X
BLACK	3570	IL6R	Interleukin 6 receptor	hESC, Endo	CCo/EC non-HS		X
PURPLE	3572	IL6ST	Interleukin 6 signal transducer gp130	hESC (COMMON)	CCo/EC non-HS		X
BLACK	3576	IL8	interleukin 8	hESC, Endo, F	CA/CC/CCo/HS		X
PINK	3624	INHBA	inhibin, beta A / Activin A	hESC (COMMON)	CC/CCo/HS	X
ORANGE	83729	INHBE	inhibin, beta E	hESC (SPECIFIC)	EC non-HS	X
BLACK	3643	INSR	insulin receptor	hESC, Endo, Mix	CC/CCo/HS		X
BLACK	3678	ITGA5	integrin, alpha 5 (fibronectin receptor, alpha polypeptide)	hESC, Mix	CA/CCo/J/HS		X	32
PURPLE	3655	ITGA6	integrin, alpha 6 (CD49f)	hESC (COMMON)	CA/CCo/J/EC non-HS		X	40	15218.1
PINK	3685	ITGAV	integrin, alpha V (vitronectin receptor, alpha polypeptide, antigen CD51)	hESC (COMMON)	CA/CCo/HS		X	40	12409.4
BLACK	3688	ITGB1	integrin, beta 1 (fibronectin receptor, beta polypeptide, antigen CD29 includes MDF2, MSK12)	hESC, Endo, Mix	CS/CA/CC/CCo/J/HS		X	46	18093.3
BLACK	10625	IVNS1ABP	influenza virus NS1A binding protein	hESC, Endo, Mix	TF		X	24
PURPLE	83700	JAM3	junctional adhesion molecule 3	hESC (COMMON)	CS/CA/CCo/J/EC non-HS	X	X
BLUElight	221895	JAZF1	JAZF zinc finger 1	hESC (COMMON)	TF		X
BLUElight	3725	JUN	jun proto-oncogene	hESC (COMMON)	CC/CCo/TF	X	X	41	18009.3
BLUElight	3728	JUP	junction plakoglobin	hESC (COMMON)	CS/CA/CCo/J/TF	X	X		1927.53
BLACK	5927	KDM5A	lysine (K)-specific demethylase 5A	hESC, Endo, Mix	TF		X
BLACK	3791	KDR	kinase insert domain receptor (a type III receptor tyrosine kinase) (VEGFR)	hESC, Mix	CA/CCo/HS		X	16	3827.71
PURPLE	3815	KIT	v-kit Hardy-Zuckerman 4 feline sarcoma viral oncogene homolog	hESC (COMMON)	CS/CCo/EC non-HS	X	X
PURPLE	4254	KITLG	KIT ligand	hESC (COMMON)	CA/CCo/EC non-HS		X
ORANGE	3818	KLKB1	kallikrein B, plasma (Fletcher factor) 1	hESC (SPECIFIC)	EC non-HS	X
BLUElight	26013	L3MBTL1	l(3)mbt-like (Drosophila)	hESC (COMMON)	CC/TF		X
PINK	284217	LAMA1	laminin, alpha 1	hESC (COMMON)	CA/CCo/J/HS		X	15
BLACK	3908	LAMA2	laminin, alpha 2	hESC, F, Mix	CA/HS		X
PINK	3910	LAMA4	laminin, alpha 4	hESC (COMMON)	CA/HS		X
BLACK	3912	LAMB1	laminin, beta 1	hESC, Endo, Mix	CA/EC non-HS		X
BLACK	3918	LAMC2	laminin, gamma 2	hESC, Endo, F	CA/HS		X
BLACK	51176	LEF1	Lymphoid enhancer-binding factor 1	hESC, Endo, Mix	CA/CC/CCo/TF		X	36	2531.09
BLACK	3953	LEPR	leptin receptor	hESC, Endo, Mix	CCo/EC non-HS		X
BLACK	3956	LGALS1	lectin, galactoside-binding, soluble, 1	hESC, Mix	CA/CCo/EC non-HS		X
PURPLE	3958	LGALS3	lectin, galactoside-binding, soluble, 3	hESC (COMMON)	EC non-HS		X
PINK	3977	LIFR	Leukemia inhibitory factor receptor	hESC (COMMON)	CCo/HS		X
BLACK	9388	LIPG	lipase, endothelial	hESC, Mix	HS		X
BLUElight	8543	LMO4	LIM domain only 4	hESC (COMMON)	TF		X
PINK	4012	LNPEP	leucyl/cystinyl aminopeptidase	hESC (COMMON)	CCo/HS		X
BLACK	1902	LPAR1	lysophosphatidic acid receptor 1	hESC, F, Mix	CCo/EC non-HS		X	20	5909.38
BLACK	4023	LPL	lipoprotein lipase	hESC, Endo, Mix	HS		X		4107.99
BLACK	4043	LRPAP1	low density lipoprotein receptor-related protein associated protein 1	hESC, Mix	CCo/HS				3212.5
BLACK	11178	LZTS1	leucine zipper, putative tumor suppressor 1	hESC, Endo, Mix	CC/J/TF				6678
BLACK	84441	MAML2	mastermind-like 2 (Drosophila)	hESC, Endo, Mix	CCo/TF		X
BLACK	55534	MAML3	mastermind-like 3 (Drosophila)	hESC, F, Mix	CCo/TF		X
BLACK	5605	MAP2K2	mitogen-activated protein kinase kinase 2	hESC, F, Mix	CCo/J/EC non-HS		X
BLACK	5594	MAPK1	mitogen-activated protein kinase 1	hESC, Endo, Mix	CS/CC/CS/CCo/J/TF		X	44	33471.1
BLACK	4137	MAPT	microtubule-associated protein tau	hESC, Endo	CS/HS		X		2039.11
BLACK	4149	MAX	MYC associated factor X	hESC, Mix	CCo/TF		X	51	24633.9
BLACK	5469	MED1	mediator complex subunit 1	hESC, Mix	CC/CCo/TF			18	3723.86
YELLOW	400569	MED11	mediator complex subunit 11	hESC (SPECIFIC)	TF	X		15
BLACK	9968	MED12	mediator complex subunit 12	hESC, Mix	CCo/TF		X	19
BLACK	9969	MED13	mediator complex subunit 13	hESC, Endo, Mix	CCo/TF			17
BLACK	9282	MED14	mediator complex subunit 14	hESC, Mix	CCo/TF			17
BLACK	10025	MED16	mediator complex subunit 16	hESC, Mix	CCo/TF			15
BLUElight	9440	MED17	mediator complex subunit 17	hESC (COMMON)	CCo/TF	X	X	41	8585.21
BLACK	54797	MED18	mediator complex subunit 18	hESC, F	TF			15
YELLOW	219541	MED19	mediator complex subunit 19	hESC (SPECIFIC)	TF	X		17
BLACK	9477	MED20	mediator complex subunit 20	hESC, Mix	TF			17
BLACK	9412	MED21	mediator complex subunit 21	hESC, F, Mix	TF			18
BLACK	9439	MED23	mediator complex subunit 23	hESC, Mix	TF		X	25
BLACK	9442	MED27	mediator complex subunit 27	hESC, Mix	TF		X	25
BLACK	90390	MED30	mediator complex subunit 30	hESC, Endo, Mix	CCo/TF			17
BLACK	10001	MED6	mediator complex subunit 6	hESC, Endo, Mix	TF			17
BLACK	9443	MED7	mediator complex subunit 7	hESC, Endo, Mix	TF		X	32	2866.6
BLACK	112950	MED8	mediator complex subunit 8	hESC, F, Mix	TF			15
PINK	4233	MET	met proto-oncogene (hepatocyte growth factor receptor)	hESC (COMMON)	CC/CCo/HS	X	X	24	10501.7
BLACK	4276	MICA	MHC class I polypeptide-related sequence A	hESC, Endo, Mix	CCo/EC non-HS		X
BLUElight	4286	MITF	microphthalmia-associated transcription factor	hESC (COMMON)	CCo/TF		X
BLUElight	8028	MLLT10	myeloid/lymphoid or mixed-lineage leukemia (trithorax homolog, Drosophila); translocated to, 10	hESC (COMMON)	TF		X
BLACK	4323	MMP14	matrix metallopeptidase 14 (membrane-inserted)	hESC, Endo, Mix	CA/HS/TF		X		2953.26
BLACK	4318	MMP9	matrix metallopeptidase 9 (gelatinase B, 92kDa gelatinase, 92kDa type IV collagenase)	hESC, Endo, Mix	CCo/HS		X		2736.93
BLACK	4331	MNAT1	menage a trois homolog 1, cyclin H assembly factor (Xenopus laevis)	hESC, Mix	CC/TF			32
BLACK	4582	MUC1	mucin 1, cell surface associated	hESC, F	EC non-HS		X
BLUElight	4609	MYC	v-myc myelocytomatosis viral oncogene homolog (avian)	hESC (COMMON)	CC/TF	X	X	68	44970.8
BLUElight	80155	NAA15	NMDA receptor regulated 1	hESC (COMMON)	TF		X	24
BLACK	4681	NBL1	neuroblastoma, suppression of tumorigenicity 1	hESC, F, Mix	EC non-HS		X
BLACK	8648	NCOA1	nuclear receptor coactivator 1	hESC, Endo, Mix	TF			15	2148.23
BLACK	23054	NCOA6	nuclear receptor coactivator 6	hESC, Mix	CCo/TF		X	33	2381.12
BLACK	9611	NCOR1	nuclear receptor co-repressor 1	hESC, Mix	CS/CC/CS/CCo/TF		X	25	3157.16
BLACK	4772	NFATC1	nuclear factor of activated T-cells, cytoplasmic, calcineurin-dependent 1	hESC, Endo, Mix	CC/CCo/TF		X
BLACK	4775	NFATC3	nuclear factor of activated T-cells, cytoplasmic, calcineurin-dependent 3	hESC, Mix	TF		X
BLUElight	4780	NFE2L2	nuclear factor (erythroid-derived 2)-like 2	hESC (COMMON)	CCo/TF		X
BLACK	4791	NFKB2	nuclear factor of kappa light polypeptide gene enhancer in B-cells 2	hESC, Endo	CCo/TF		X
BLUElight	4792	NFKBIA	nuclear factor of kappa light polypeptide gene enhancer in B-cells inhibitor, alpha	hESC (COMMON)	CCo/TF		X		3192.68
BLACK	4799	NFX1	nuclear transcription factor, X-box binding 1	hESC, F, Mix	TF		X
BLACK	4800	NFYA	nuclear transcription factor Y, alpha	hESC, F, Mix	TF		X		5437.26
BLACK	4802	NFYC	nuclear transcription factor Y, gamma	hESC, F, Mix	TF		X		8065.19
BLACK	4830	NME1	non-metastatic cells 1, protein (NM23A) expressed in	hESC, Endo, Mix	CA/TF		X
BLACK	654364	NME1-NME2	NME1-NME2 readthrough	hESC, Endo, Mix	CA/TF		X
ORANGE	4838	NODAL	nodal homolog (mouse)	hESC (SPECIFIC)	CCo/EC non-HS	X
PURPLE	4853	NOTCH2	Notch homolog 2 (Drosophila)	hESC (COMMON)	CC/CCo/EC non-HS		X		2526.24
PURPLE	4854	NOTCH3	Notch homolog 3 (Drosophila)	hESC (COMMON)	CCo/EC non-HS		X		2526.24
PURPLE	4879	NPPB	natriuretic peptide precursor B	hESC (COMMON)	CCo/EC non-HS	X
BLUElight	2908	NR3C1	nuclear receptor subfamily 3, group C, member 1 (glucocorticoid receptor)	hESC (COMMON)	CCo/TF		X	20	4436.6
PINK	8829	NRP1	neuropilin 1	hESC (COMMON)	CA/CCo/HS				4022.8
BLACK	4907	NT5E	5'-nucleotidase, ecto (CD73)	hESC, Endo, Mix	HS		X
BLACK	5036	PA2G4	proliferation-associated 2G4, 38kDa	hESC, Endo, Mix	CC/TF		X
BLACK	5048	PAFAH1B1	platelet-activating factor acetylhydrolase, isoform Ib, subunit 1 (45kDa)	hESC, Mix	CS/CC/CS/CCo/HS		X		2815.62
PINK	5037	PEBP1	phosphatidylethanolamine binding protein 1	hESC (COMMON)	CC/CCo/HS		X
YELLOW	5204	PFDN5	prefoldin subunit 5	hESC (SPECIFIC)	CCo/TF	X
BLACK	8554	PIAS1	protein inhibitor of activated STAT, 1	hESC, Mix	CCo/TF		X	18	4612.32
BLUElight	5308	PITX2	paired-like homeodomain 2	hESC (COMMON)	TF		X	25
BLACK	81579	PLA2G12A	phospholipase A2, group XIIA	hESC, F, Mix	EC non-HS		X
ORANGE	50487	PLA2G3	phospholipase A2, group III	hESC (SPECIFIC)	EC non-HS	X	X
BLACK	100137049	PLA2G4B	phospholipase A2, group IVB (cytosolic)	hESC, Mix	CCo/EC non-HS		X
PINK	5327	PLAT	plasminogen activator, tissue	hESC (COMMON)	CCo/HS		X		2552.84
PINK	5328	PLAU	plasminogen activator, urokinase	hESC (COMMON)	CA/CCo/HS		X
PURPLE	5329	PLAUR	plasminogen activator, urokinase receptor	hESC (COMMON)	CCo/EC non-HS		X
BLUElight	5359	PLSCR1	phospholipid scramblase 1	hESC (COMMON)	CCo/TF		X
ORANGE	5364	PLXNB1	plexin B1	hESC (SPECIFIC)	CS/CCo/EC non-HS	X
BLACK	11243	PMF1	polyamine-modulated factor 1	hESC, Mix	CA/CC/CCo/EC non-HS/TF		X	27	1970.85
BLUElight	5371	PML	promyelocytic leukemia	hESC (COMMON)	CC/CCo/TF	X	X
BLACK	5451	POU2F1	POU class 2 homeobox 1	hESC, F, Mix	TF		X		11138.4
BLACK	5460	POU5F1	POU class 5 homeobox 1	hESC, Mix	CCo/TF		X	24
BLACK	10891	PPARGC1A	peroxisome proliferator-activated receptor gamma, coactivator 1 alpha	hESC, Endo	CCo/TF			32	1922.54
BLACK	5579	PRKCB	protein kinase C, beta	hESC, Endo, Mix	CCo/TF		X		3550.42
BLUElight	5591	PRKDC	protein kinase, DNA-activated, catalytic polypeptide	hESC (COMMON)	TF		X	26	1972.63
BLACK	24148	PRPF6	PRP6 pre-mRNA processing factor 6 homolog (S. cerevisiae)	hESC, Mix	TF		X
BLACK	5663	PSEN1	presenilin 1	hESC, Mix	CA/CCo/HS		X	16	8151.34
BLACK	5664	PSEN2	presenilin 2 (Alzheimer disease 4)	hESC, Mix	CCo/EC non-HS		X
BLACK	5702	PSMC3	proteasome (prosome, macropain) 26S subunit, ATPase, 3	hESC, Endo, Mix	CC/CCo/TF		X
BLACK	5819	PVRL2	poliovirus receptor-related 2 (herpesvirus entry mediator B)	hESC, F, Mix	CS/CA/J/EC non-HS		X
BLACK	29108	PYCARD	PYD and CARD domain containing	hESC, Endo, Mix	CS/CCo/EC non-HS		X
BLACK	5925	RB1	retinoblastoma 1	hESC, F, Mix	CS/CC/CS/CCo/TF		X	34	12524.8
BLACK	3516	RBPJ	recombination signal binding protein for immunoglobulin kappa J region	hESC, Mix	CCo/TF		X
BLACK	5970	RELA	v-rel reticuloendotheliosis viral oncogene homolog A (avian)	hESC, F, Mix	CCo/TF		X	51
BLACK	51132	RLIM	ring finger protein, LIM domain interacting	hESC, Endo, Mix	TF		X
BLACK	6198	RPS6KB1	ribosomal protein S6 kinase, 70kDa, polypeptide 1	hESC, Mix	CC/CCo/J/EC non-HS		X
YELLOW	57521	RPTOR	regulatory associated protein of MTOR, complex 1	hESC (SPECIFIC)	CC/CCo/TF	X	X
BLACK	860	RUNX2	runt-related transcription factor 2	hESC, Endo, Mix	TF		X
BLACK	6256	RXRA	retinoid X receptor, alpha	hESC, Mix	CCo/TF		X	26	17262.1
BLACK	10284	SAP18	Sin3A-associated protein, 18kDa	hESC, F, Mix	TF			21
BLUElight	8819	SAP30	Sin3A-associated protein, 30kDa	hESC (COMMON)	TF			22
BLACK	6385	SDC4	syndecan 4	hESC, Endo, Mix	CS/CA/J/EC non-HS			28	7675.41
PINK	5054	SERPINE1	serpin peptidase inhibitor, clade E (nexin, plasminogen activator inhibitor type 1), member 1	hESC (COMMON)	CA/CCo/HS		X	24	10022.8
PURPLE	5274	SERPINI1	serpin peptidase inhibitor, clade I (neuroserpin), member 1	hESC (COMMON)	CA/EC non-HS		X
BLACK	387893	SETD8	SET domain containing (lysine methyltransferase) 8	hESC, Mix	CC/CCo/TF		X
BLACK	2810	SFN	stratifin	hESC, Endo, Mix	CCo/EC non-HS		X
PINK	6422	SFRP1	Secreted frizzled-related protein 1	hESC (COMMON)	CS/CA/CC/CCo/HS		X
BLACK	6423	SFRP2	Secreted frizzled-related protein 2	hESC, Endo, Mix	CA/CCo/EC non-HS		X
BLACK	6427	SFRS2	splicing factor, arginine/serine-rich 2	hESC, F, Mix	TF		X
BLACK	25942	SIN3A	SIN3 homolog A, transcription regulator (yeast)	hESC, Endo, Mix	CC/TF			39	14773.7
BLUElight	23411	SIRT1	sirtuin (silent mating type information regulation 2 homolog) 1 (S. cerevisiae)	hESC (COMMON)	CC/CCo/TF			19	5729.91
BLACK	22933	SIRT2	sirtuin (silent mating type information regulation 2 homolog) 2 (S. cerevisiae)	hESC, Mix	CC/TF		X
PURPLE	4891	SLC11A2	solute carrier family 11 (proton-coupled divalent metal ion transporters), member 2	hESC (COMMON)	EC non-HS		X
BLACK	4087	SMAD2	SMAD family member 2	hESC, Mix	CCo/TF		X	56	13378.2
BLUElight	4088	SMAD3	SMAD family member 3	hESC (COMMON)	CS/CA/CC/CCo/TF		X	24	3038.46
BLACK	4089	SMAD4	SMAD family member 4	hESC, Mix	CCo/TF		X	72	21095.7
BLACK	4090	SMAD5	SMAD family member 5	hESC, F, Mix	CCo/TF		X		2187.4
BLUElight	4091	SMAD6	SMAD family member 6	hESC (COMMON)	CA/CC/CCo/TF		X
BLUElight	4092	SMAD7	SMAD family member 7	hESC (COMMON)	CA/CCo/J/TF		X	22	8906.59
BLUElight	4093	SMAD9	SMAD family member 9	hESC (COMMON)	CCo/TF		X		2187.4
BLUElight	6595	SMARCA2	SWI/SNF related, matrix associated, actin dependent regulator of chromatin, subfamily a, member 2	hESC (COMMON)	TF			16	2401.35
BLACK	6597	SMARCA4	SWI/SNF related, matrix associated, actin dependent regulator of chromatin, subfamily a, member 4	hESC, Endo, Mix	CC/CCo/TF			22	9629.61
BLUElight	6591	SNAI2	snail homolog 2 (Drosophila)	hESC (COMMON)	CA/CCo/TF		X
PINK	6622	SNCA	synuclein, alpha (non A4 component of amyloid precursor)	hESC (COMMON)	CS/CCo/J/HS		X
BLACK	11267	SNF8	SNF8, ESCRT-II complex subunit, homolog (S. cerevisiae)	hESC, Mix	TF		X	24
BLACK	10174	SORBS3	sorbin and SH3 domain containing 3	hESC, F, Mix	CS/CA/CCo/J/TF		X
BLACK	6272	SORT1	sortilin 1	hESC, F, Mix	CCo/HS		X		3376.98
BLACK	6657	SOX2	SRY (sex determining region Y)-box 2	hESC, Mix	CC/CCo/TF		X	25
BLACK	83595	SOX7	SRY (sex determining region Y)-box 7	hESC, Endo, Mix	CCo/TF		X
BLACK	6667	SP1	Sp1 transcription factor	hESC, Mix	TF		X	30	14070.9
BLUElight	6772	STAT1	Signal transducer and activator of transcription 1	hESC (COMMON)	CCo/TF		X	21	3191.49
BLACK	6773	STAT2	Signal transducer and activator of transcription 2	hESC, Endo, Mix	CCo/TF		X
BLACK	6774	STAT3	Signal transducer and activator of transcription 3	hESC, F, Mix	CCo/TF		X	26	9863.62
BLACK	6778	STAT6	Signal transducer and activator of transcription 6	hESC, Mix	CCo/TF		X		2114.49
BLACK	29966	STRN3	striatin, calmodulin binding protein 3	hESC, Mix	CCo/TF		X
BLACK	6810	STX4	syntaxin 4	hESC, Mix	CCo/EC non-HS		X
BLACK	10923	SUB1	SUB1 homolog (S. cerevisiae)	hESC, Mix	TF		X	24
BLACK	51684	SUFU	suppressor of fused homolog (Drosophila)	hESC, Endo, Mix	CCo/TF		X		3892.9
BLACK	7341	SUMO1	SMT3 suppressor of mif two 3 homolog 1 (S. cerevisiae)	hESC, Endo, Mix	CCo/TF		X	20	6442.6
BLACK	8464	SUPT3H	suppressor of Ty 3 homolog (S. cerevisiae)	hESC, Mix	TF		X	31
YELLOW	6827	SUPT4H1	suppressor of Ty 4 homolog 1 (S. cerevisiae)	hESC (SPECIFIC)	TF	X
BLACK	10474	TADA3	transcriptional adaptor 3 (NGG1 homolog, yeast)-like	hESC, Mix	CCo/TF			30
BLACK	6872	TAF1	TAF1 RNA polymerase II, TATA box binding protein (TBP)-associated factor, 250kDa	hESC, Mix	CC/TF			31
BLUElight	6881	TAF10	TAF10 RNA polymerase II, TATA box binding protein (TBP)-associated factor, 30kDa	hESC (COMMON)	TF	X	X	32
BLACK	6882	TAF11	TAF11 RNA polymerase II, TATA box binding protein (TBP)-associated factor, 28kDa	hESC, Mix	TF			27
BLACK	6883	TAF12	TAF12 RNA polymerase II, TATA box binding protein (TBP)-associated factor, 20kDa	hESC, Mix	TF		X	33	2184.93
BLACK	6884	TAF13	TAF13 RNA polymerase II, TATA box binding protein (TBP)-associated factor, 18kDa	hESC, F, Mix	TF			27
BLUElight	9015	TAF1A	TATA box binding protein (TBP)-associated factor, RNA polymerase I, A, 48kDa	hESC (COMMON)	TF	X
BLUElight	9014	TAF1B	TATA box binding protein (TBP)-associated factor, RNA polymerase I, B, 63kDa	hESC (COMMON)	TF	X
BLACK	83860	TAF3	TAF3 RNA polymerase II, TATA box binding protein (TBP)-associated factor, 140kDa	hESC, Mix	TF			26
BLACK	6877	TAF5	TAF5 RNA polymerase II, TATA box binding protein (TBP)-associated factor, 100kDa	hESC, F, Mix	TF			27
BLACK	10629	TAF6L	TAF6-like RNA polymerase II, p300/CBP-associated factor (PCAF)-associated factor, 65kDa	hESC, F, Mix	TF			15
BLACK	129685	TAF8	TAF8 RNA polymerase II, TATA box binding protein (TBP)-associated factor, 43kDa	hESC, F, Mix	TF			26
BLACK	6880	TAF9	TAF9 RNA polymerase II, TATA box binding protein (TBP)-associated factor, 32kDa	hESC, Mix	TF		X	35
BLUElight	51616	TAF9B	TAF9B RNA polymerase II, TATA box binding protein (TBP)-associated factor, 31kDa	hESC (COMMON)	TF	X		26
BLACK	6907	TBL1X	transducin (beta)-like 1X-linked	hESC, F, Mix	CCo/TF		X	15
BLACK	79718	TBL1XR1	transducin (beta)-like 1 X-linked receptor 1	hESC, F, Mix	CCo/TF		X	23
BLUElight	6929	TCF3	transcription factor 3 (E2A immunoglobulin enhancer binding factors E12/E47)	hESC (COMMON)	CC/TF		X	26
BLACK	6934	TCF7L2	transcription factor 7-like 2 (T-cell specific, HMG-box)	hESC, F, Mix	CC/CCo/TF		X	17
PURPLE	7010	TEK	TEK tyrosine kinase, endothelial	hESC (COMMON)	CS/CCo/J/EC non-HS		X
BLUElight	7020	TFAP2A	transcription factor AP-2 alpha (activating enhancer binding protein 2 alpha)	hESC (COMMON)	TF		X
BLUElight	7027	TFDP1	transcription factor Dp-1	hESC (COMMON)	CC/TF		X	26	2728.54
BLACK	7029	TFDP2	transcription factor Dp-2 (E2F dimerization partner 2)	hESC, Endo, Mix	CC/TF			17
BLACK	7030	TFE3	transcription factor binding to IGHM enhancer 3	hESC, F, Mix	TF		X
PINK	7037	TFRC	transferrin receptor (p90, CD71)	hESC (COMMON)	HS		X		3118.63
BLACK	7039	TGFA	transforming growth factor, alpha	hESC, Endo	CC/CCo/EC non-HS		X		2096.44
PINK	7040	TGFB1	transforming growth factor, beta 1	hESC (COMMON)	CA/CC/CCo/HS	X	X	29	9728.27
BLACK	7041	TGFB1I1	transforming growth factor beta 1 induced transcript 1	hESC, F, Mix	CA/CCo/J/EC non-HS/TF		X
PINK	7042	TGFB2	transforming growth factor, beta 2	hESC (COMMON)	CA/CC/CCo/HS	X	X	25	10580.8
PINK	7057	THBS1	thrombospondin 1	hESC (COMMON)	CA/CC/CCo/HS		X		2066
BLACK	7076	TIMP1	TIMP metallopeptidase inhibitor 1	hESC, F, Mix	EC non-HS		X	17
BLACK	7077	TIMP2	TIMP metallopeptidase inhibitor 2	hESC, Mix	CCo/EC non-HS		X
BLACK	7094	TLN1	talin 1	hESC, F, Mix	CS/CA/J/EC non-HS		X
BLACK	23671	TMEFF2	transmembrane protein with EGF-like and two follistatin-like domains 2/Tomoregulin 2	hESC, F, Mix	EC non-HS		X
ORANGE	7113	TMPRSS2	transmembrane protease, serine 2	hESC (SPECIFIC)	EC non-HS		X
PINK	4982	TNFRSF11B	tumor necrosis factor receptor superfamily, member 11b	hESC (COMMON)	CCo/HS	X
BLACK	7132	TNFRSF1A	tumor necrosis factor receptor superfamily, member 1A	hESC, Mix	CCo/EC non-HS		X
ORANGE	8600	TNFSF11	tumor necrosis factor (ligand) superfamily, member 11	hESC (SPECIFIC)	CA/CCo/EC non-HS	X	X
BLACK	7157	TP53	tumor protein p53	hESC, F, Mix	CC/CCo/TF		X	93	78507.8
YELLOW	7158	TP53BP1	tumor protein p53 binding protein 1	hESC (SPECIFIC)	TF	X	X
BLUElight	10221	TRIB1	tribbles homolog 1 (Drosophila)	hESC (COMMON)	CCo/TF		X
BLACK	57761	TRIB3	tribbles homolog 3 (Drosophila)	hESC, F, Mix	CCo/TF		X
BLACK	8295	TRRAP	transformation/transcription domain-associated protein	hESC, Mix	CC/TF		X	36	5322.84
ORANGE	7273	TTN	titin	hESC (SPECIFIC)	CS/CC/EC non-HS	X	X
BLACK	7295	TXN	thioredoxin	hESC, F, Mix	CCo/HS		X
BLACK	7332	UBE2L3	ubiquitin-conjugating enzyme E2L 3	hESC, Endo, Mix	CC/TF		X
BLACK	7874	USP7	ubiquitin specific peptidase 7 (herpes virus-associated)	hESC, Mix	TF				2697.79
BLACK	1462	VCAN	versican	hESC, Endo, Mix	CA/EC non-HS		X
PINK	7422	VEGFA	vascular endothelial growth factor A	hESC (COMMON)	CA/CCo/HS		X	16	6817.09
BLACK	7424	VEGFC	vascular endothelial growth factor C	hESC, Endo, Mix	CCo/EC non-HS			18	1984.37
BLACK	7428	VHL	von Hippel-Lindau tumor suppressor	hESC, Mix	TF		X
PURPLE	9948	WDR1	WD repeat domain 1	hESC (COMMON)	EC non-HS	X	X
BLUElight	7466	WFS1	Wolfram syndrome 1 (wolframin)	hESC (COMMON)	CCo/TF		X
ORANGE	11197	WIF1	WNT inhibitory factor 1	hESC (SPECIFIC)	CCo/EC non-HS	X	X
BLACK	7473	WNT3	Wingless-type MMTV integration site family, member 3	hESC, Mix	CCo/EC non-HS		X
BLACK	7474	WNT5A	Wingless-type MMTV integration site family, member 5A	hESC, Endo, Mix	CA/CC/CCo/EC non-HS/TF		X		5801.12
BLACK	4904	YBX1	Y box binding protein 1	hESC, Mix	EC non-HS/TF		X		2617.54
BLACK	7529	YWHAB	tyrosine 3-monooxygenase/tryptophan 5-monooxygenase activation protein, beta polypeptide	hESC, Mix	CCo/TF		X	18
BLACK	7534	YWHAZ	tyrosine 3-monooxygenase/tryptophan 5-monooxygenase activation protein, zeta polypeptide	hESC, Endo, Mix	CCo/TF		X	19	4867.63
BLACK	7528	YY1	YY1 transcription factor	hESC, Mix	TF			15	2446.58
BLUElight	463	ZFHX3	zinc finger homeobox 3	hESC (COMMON)	TF		X	24
BLUElight	7572	ZNF24	zinc finger protein 24	hESC (COMMON)	CCo/TF	X
BLACK	10782	ZNF274	zinc finger protein 274	hESC, Endo, Mix	TF		X
YELLOW	54925	ZNF434	zinc finger protein 434	hESC (SPECIFIC)	TF	X

## Sheet: B) Random ALL_EC+TF
Colour	EntrezGene ID	Official Gene Symbol	Name	Transcriptome	GO term	C/S	TF/EC	Hub	Bottleneck
BLACK	2	A2M	alpha 2-Macroglobulin	hESC, Mix	CCo/HS		X	16	0.00802405
PINK	9429	ABCG2	ATP-binding cassette, sub-family G (WHITE), member 2	hESC (COMMON)	HS	X	X
BLACK	51205	ACP6	acid phosphatase 6, lysophosphatidic	hESC, Mix	EC non-HS		X
BLACK	55	ACPP	acid phosphatase, prostate	hESC, Endo	EC non-HS		X
BLACK	87	ACTN1	actinin, alpha 1	hESC, F, Mix	CS/CA/J/EC non-HS		X	20	0.00487239
PURPLE	81	ACTN4	actinin, alpha 4	hESC (COMMON)	CS/EC non-HS		X	17
PURPLE	91	ACVR1B	activin A receptor, type IB (ALK4)	hESC (COMMON)	CC/CCo/EC non-HS		X
BLACK	93	ACVR2B	activin A receptor, type IIB	hESC, Endo, Mix	CCo/EC non-HS		X
PURPLE	100	ADA	adenosine deaminase	hESC (COMMON)	CA/CCo/J/EC non-HS		X
BLACK	102	ADAM10	ADAM metallopeptidase domain 10	hESC, Endo, Mix	CA/CCo/EC non-HS		X
PURPLE	8038	ADAM12	ADAM metallopeptidase domain 12	hESC (COMMON)	CA/CCo/EC non-HS		X
BLACK	6868	ADAM17	ADAM metallopeptidase domain 17	hESC, Mix	CA/CC/CCo/J/EC non-HS		X
BLACK	117	ADCYAP1R1	adenylate cyclase activating polypeptide 1 (pituitary) receptor type I	hESC, Endo	CCo/J/EC non-HS		X
PURPLE	133	ADM	adrenomedullin	hESC (COMMON)	CCo/EC non-HS	X	X
BLACK	136	ADORA2B	adenosine A2b receptor	hESC, F, Mix	CCo/EC non-HS		X
BLACK	83440	ADPGK	ADP-dependent glucokinase	hESC, Mix	EC non-HS		X
BLACK	166	AES	amino-terminal enhancer of split	hESC, F, Mix	CCo/TF		X
BLACK	174	AFP	alpha-fetoprotein	hESC, Endo, Mix	CCo/EC non-HS		X
BLACK	375790	AGRN	agrin	hESC, F, Mix	CCo/EC non-HS		X
BLACK	25909	AHCTF1	AT hook containing transcription factor 1	hESC, F, Mix	CC/TF		X
PURPLE	226	ALDOA	aldolase A, fructose-bisphosphate	hESC (COMMON)	CS/EC non-HS	X	X	16
BLACK	301	ANXA1	annexin A1	hESC, Endo, Mix	CC/CCo/HS		X
BLACK	302	ANXA2	annexin A2	hESC, Endo, Mix	HS		X
PINK	348	APOE	apolipoprotein E	hESC (COMMON)	CS/CCo/HS		X
BLACK	351	APP	amyloid beta (A4) precursor protein	hESC, Mix	CA/CC/CCo/HS		X	36	0.0203167
BLACK	367	AR	androgen receptor	hESC, Endo	CCo/TF		X	35	0.01973
PURPLE	727738	AREGB	amphiregulin B	hESC (COMMON)	CCo/EC non-HS		X
BLUElight	8289	ARID1A	AT rich interactive domain 1A (SWI-like)	hESC (COMMON)	CCo/TF		X
BLACK	57492	ARID1B	AT rich interactive domain 1B (SWI1-like)	hESC, Mix	TF		X
BLACK	5926	ARID4A	AT rich interactive domain 4A (RBP1-like)	hESC, Mix	TF		X
BLACK	405	ARNT	aryl hydrocarbon receptor nuclear translocator	hESC, Mix	CCo/TF		X	29	0.00947917
BLACK	406	ARNTL	aryl hydrocarbon receptor nuclear translocator-like	hESC, Endo, F	TF		X
BLACK	408	ARRB1	arrestin, beta 1	hESC, F, Mix	CS/CCo/TF		X
BLACK	1386	ATF2	activating transcription factor 2	hESC, Mix	CCo/TF		X
BLUElight	467	ATF3	activating transcription factor 3	hESC (COMMON)	TF		X
BLACK	22926	ATF6	activating transcription factor 6	hESC, F, Mix	CCo/TF		X
BLACK	567	B2M	beta-2-microglobulin	hESC, F, Mix	CCo/HS		X
PURPLE	2683	B4GALT1	UDP-Gal:betaGlcNAc beta 1,4- galactosyltransferase, polypeptide 1	hESC (COMMON)	CA/J/EC non-HS		X
BLACK	8915	BCL10	B-cell CLL/lymphoma 10	hESC, Endo, Mix	CCo/TF		X
BLACK	604	BCL6	B-cell CLL/lymphoma 6	hESC, Endo, Mix	CS/CA/CC/CCo/TF		X		0.00603891
PURPLE	627	BDNF	brain-derived neurotrophic factor	hESC (COMMON)	CCo/EC non-HS		X
BLACK	632	BGLAP	bone gamma-carboxyglutamate (gla) protein	hESC, Mix	CA/CC/CCo/EC non-HS/TF		X
BLUElight	8553	BHLHE40	basic helix-loop-helix family, member e40	hESC (COMMON)	CCo/TF		X
PINK	650	BMP2	bone morphogenetic protein 2	hESC (COMMON)	CC/CCo/HS		X
BLACK	655	BMP7	bone morphogenetic protein 7	hESC, Mix	CC/CCo/HS		X
BLACK	659	BMPR2	bone morphogenetic protein receptor, type II	hESC, Mix	CCo/EC non-HS		X
BLUElight	672	BRCA1	breast cancer 1, early onset	hESC (COMMON)	CS/CA/CC/CCo/J/TF		X	32	0.0163641
BLACK	7832	BTG2	BTG family, member 2	hESC, Endo, Mix	TF		X
BLACK	56005	C19orf10	chromosome 19 open reading frame 10	hESC, Mix	EC non-HS		X
BLUElight	8725	C19orf2	chromosome 19 open reading frame 2	hESC (COMMON)	TF	X	X	26	0.00971567
PURPLE	708	C1QBP	complement component 1, q subcomponent binding protein	hESC (COMMON)	EC non-HS		X
BLACK	718	C3	complement component 3	hESC, Endo	CCo/HS		X
BLACK	205428	C3orf58	chromosome 3 open reading frame 58	hESC, Mix	EC non-HS		X
BLACK	760	CA2	carbonic anhydrase II	hESC, Endo, Mix	EC non-HS		X
ORANGE	796	CALCA	calcitonin-related polypeptide alpha	hESC (SPECIFIC)	CA/CCo/EC non-HS	X	X
BLACK	797	CALCB	calcitonin-related polypeptide beta	hESC, Mix	CCo/EC non-HS		X
BLACK	801	CALM1	calmodulin 1 (phosphorylase kinase, delta)	hESC, Endo, Mix	CCo/EC non-HS		X
BLACK	811	CALR	calreticulin	hESC, F, Mix	CS/CC/CS/CCo/EC non-HS		X
BLACK	10498	CARM1	coactivator-associated arginine methyltransferase 1	hESC, Mix	CCo/TF		X
BLACK	857	CAV1	caveolin 1, caveolae protein, 22kDa	hESC, Endo, Mix	CCo/J/EC non-HS		X
BLACK	858	CAV2	caveolin 2	hESC, Endo, Mix	CC/CCo/EC non-HS		X
BLACK	9139	CBFA2T2	core-binding factor, runt domain, alpha subunit 2; translocated to, 2	hESC, Endo, Mix	TF		X
BLUElight	865	CBFB	core-binding factor, beta subunit	hESC (COMMON)	TF		X
BLACK	867	CBL	Cas-Br-M (murine) ecotropic retroviral transforming sequence	hESC, Mix	CCo/TF		X	25	0.0089847
BLUElight	8535	CBX4	chromobox homolog 4 (Pc class homolog, Drosophila)	hESC (COMMON)	TF		X
PINK	6347	CCL2	chemokine (C-C motif) ligand 2	hESC (COMMON)	CS/CA/CCo/HS	X	X
ORANGE	10344	CCL26	chemokine (C-C motif) ligand 26	hESC (SPECIFIC)	CS/CCo/EC non-HS		X
YELLOW	902	CCNH	cyclin H	hESC (SPECIFIC)	CC/TF	X	X	35	0.0179605
PURPLE	960	CD44	CD44 molecule (Indian blood group)	hESC (COMMON)	CA/CCo/EC non-HS		X	22	0.00701646
PINK	961	CD47	CD47 molecule	hESC (COMMON)	CA/CCo/HS	X	X
PURPLE	1604	CD55	CD55 molecule, decay accelerating factor for complement (Cromer blood group)	hESC (COMMON)	EC non-HS		X
BLACK	972	CD74	CD74 molecule, major histocompatibility complex, class II invariant chain	hESC, Endo, Mix	CCo/EC non-HS		X
ORANGE	978	CDA	cytidine deaminase	hESC (SPECIFIC)	CCo/EC non-HS		X
RED	1006	CDH8	cadherin 8, type 2	hESC (SPECIFIC)	CA/HS
BLACK	1017	CDK2	cyclin-dependent kinase 2	hESC, F, Mix	CS/CC/CS/CCo/TF	X	X	20	0.00972505
BLACK	1019	CDK4	cyclin-dependent kinase 4	hESC, F, Mix	CC/CCo/TF		X	21	0.0100749
BLACK	1022	CDK7	cyclin-dependent kinase 7	hESC, Mix	CC/CCo/TF		X	33	0.0123562
BLACK	1054	CEBPG	CCAAT/enhancer binding protein (C/EBP), gamma	hESC, Mix	TF		X
RED	1056	CEL	carboxyl ester lipase (bile salt-stimulated lipase)	hESC (SPECIFIC)	HS	X	X
BLUElight	1063	CENPF	centromere protein F, 350/400ka (mitosin)	hESC (COMMON)	CC/TF		X
ORANGE	9350	CER1	cerberus 1, cysteine knot superfamily, homolog (Xenopus laevis)	hESC (SPECIFIC)	CCo/EC non-HS	X	X
BLACK	1108	CHD4	chromodomain helicase DNA binding protein 4	hESC, Endo, Mix	TF		X
BLACK	91851	CHRDL1	chordin-like 1	hESC, F, Mix	CCo/EC non-HS		X
BLUElight	10370	CITED2	Cbp/p300-interacting transactivator, with Glu/Asp-rich carboxy-terminal domain, 2	hESC (COMMON)	CA/CC/CCo/TF		X
BLACK	1191	CLU	clusterin	hESC, F, Mix	HS		X	15	0.00906087
PINK	1301	COL11A1	collagen, type XI, alpha 1	hESC (COMMON)	CA/HS		X
PINK	80781	COL18A1	collagen, type XVIII, alpha 1	hESC (COMMON)	CA/HS		X
PINK	1277	COL1A1	collagen, type I, alpha 1	hESC (COMMON)	CA/CCo/HS	X	X
BLACK	1278	COL1A2	collagen, type I, alpha 2	hESC, Endo, Mix	CCo/HS		X
BLACK	1280	COL2A1	collagen, type II, alpha 1	hESC, Endo, Mix	CA/HS		X
PINK	1281	COL3A1	collagen, type III, alpha 1	hESC (COMMON)	CA/CCo/HS		X
BLACK	1282	COL4A1	collagen, type IV, alpha 1	hESC, F, Mix	HS		X
BLACK	1284	COL4A2	collagen, type IV, alpha 2	hESC, F, Mix	HS		X
PURPLE	1288	COL4A6	collagen, type IV, alpha 6	hESC (COMMON)	CA/EC non-HS		X
PINK	1289	COL5A1	collagen, type V, alpha 1	hESC (COMMON)	CA/HS		X
PURPLE	1290	COL5A2	collagen, type V, alpha 2	hESC (COMMON)	EC non-HS		X
BLACK	50509	COL5A3	collagen, type V, alpha 3	hESC, F	CA/HS		X
PURPLE	1291	COL6A1	collagen, type VI, alpha 1	hESC (COMMON)	CA/EC non-HS	X	X
PURPLE	1292	COL6A2	collagen, type VI, alpha 2	hESC (COMMON)	CA/EC non-HS	X	X
PINK	1293	COL6A3	collagen, type VI, alpha 3	hESC (COMMON)	CA/HS		X
BLACK	1385	CREB1	cAMP responsive element binding protein 1	hESC, F, Mix	CCo/TF		X
BLACK	9586	CREB5	cAMP responsive element binding protein 5	hESC, Endo, Mix	TF		X
BLACK	1387	CREBBP	CREB binding protein	hESC, Mix	CC/CCo/TF		X	67	0.0429541
BLUElight	1390	CREM	cAMP responsive element modulator	hESC (COMMON)	CCo/TF		X
BLACK	8531	CSDA	cold shock domain protein A	hESC, Mix	J/TF		X
BLACK	1460	CSNK2B	casein kinase 2, beta polypeptide	hESC, Mix	CCo/EC non-HS/TF		X
BLACK	1487	CTBP1	C-terminal binding protein 1	hESC, F, Mix	CC/TF		X	24	0.00762699
BLACK	1490	CTGF	connective tissue growth factor	hESC, F, Mix	CS/CA/CC/CCo/HS		X
BLACK	1499	CTNNB1	catenin (cadherin-associated protein), beta 1, 88kDa	hESC, Endo, Mix	CS/CA/CC/CCo/J/TF		X	73	0.0557551
BLACK	1508	CTSB	cathepsin B	hESC, Mix	HS		X
BLACK	1509	CTSD	cathepsin D	hESC, F, Mix	EC non-HS		X
BLACK	1513	CTSK	cathepsin K	hESC, Endo, Mix	EC non-HS		X
BLACK	1514	CTSL1	cathepsin L1	hESC, F, Mix	EC non-HS		X
BLACK	2919	CXCL1	chemokine (C-X-C motif) ligand 1 (melanoma growth stimulating activity, alpha)	hESC, Endo	CS/CCo/HS		X
PINK	6387	CXCL12	chemokine (C-X-C motif) ligand 12 (stromal cell-derived factor 1)	hESC (COMMON)	CS/CA/CCo/HS		X
BLACK	9547	CXCL14	chemokine (C-X-C motif) ligand 14	hESC, Endo, Mix	CCo/EC non-HS		X
BLACK	2921	CXCL3	chemokine (C-X-C motif) ligand 3	hESC, Endo	EC non-HS		X
PURPLE	6374	CXCL5	chemokine (C-X-C motif) ligand 5	hESC (COMMON)	CCo/EC non-HS	X	X
BLACK	6372	CXCL6	chemokine (C-X-C motif) ligand 6 (granulocyte chemotactic protein 2)	hESC, Endo	CCo/HS		X
BLACK	7852	CXCR4	chemokine (C-X-C motif) receptor 4	hESC, Endo, Mix	CCo/EC non-HS		X	15	0.00461432
BLACK	54205	CYCS	cytochrome c, somatic	hESC, F, Mix	HS		X
PINK	3491	CYR61	cysteine-rich, angiogenic inducer, 61	hESC (COMMON)	CA/CCo/HS		X
BLACK	1605	DAG1	dystroglycan 1 (dystrophin-associated glycoprotein 1)	hESC, F, Mix	CS/CA/CCo/J/EC non-HS		X		0.00602978
PURPLE	1634	DCN	Decorin	hESC (COMMON)	EC non-HS		X
PURPLE	780	DDR1	discoidin domain receptor tyrosine kinase 1	hESC (COMMON)	CA/CCo/EC non-HS		X
BLACK	1609	DGKQ	diacylglycerol kinase, theta 110kDa	hESC, Mix	CCo/TF		X
BLACK	22943	DKK1	Dickkopf homolog 1	hESC, Mix	CCo/EC non-HS		X
BLACK	28514	DLL1	delta-like 1 (Drosophila)	hESC, Endo, Mix	CA/CCo/EC non-HS		X
PURPLE	1756	DMD	dystrophin	hESC (COMMON)	CCo/J/EC non-HS		X
PINK	1803	DPP4	dipeptidyl-peptidase 4	hESC (COMMON)	CA/J/HS		X
BLACK	1810	DR1	down-regulator of transcription 1, TBP-binding (negative cofactor 2)	hESC, F, Mix	TF		X
BLACK	667	DST	dystonin	hESC, Endo, Mix	CS/CA/CC/CCo/J/EC non-HS		X
BLACK	1875	E2F5	E2F transcription factor 5, p130-binding	hESC, Mix	TF		X
YELLOW	8721	EDF1	endothelial differentiation-related factor 1	hESC (SPECIFIC)	TF	X	X	27	0.00878668
PURPLE	10085	EDIL3	EGF-like repeats and discoidin I-like domains 3	hESC (COMMON)	CA/EC non-HS		X
BLACK	1906	EDN1	endothelin 1	hESC, Endo, Mix	CS/CC/CS/CCo/EC non-HS		X	15
PURPLE	1956	EGFR	epidermal growth factor receptor	hESC (COMMON)	CA/CC/CCo/EC non-HS	X	X	43	0.0207854
BLUElight	1958	EGR1	early growth response 1	hESC (COMMON)	CCo/TF		X
BLACK	1959	EGR2	early growth response 2	hESC, Endo	CCo/TF		X
BLACK	1998	ELF2	E74-like factor 2 (ets domain transcription factor)	hESC, F, Mix	TF		X
BLACK	1999	ELF3	E74-like factor 3 (ets domain transcription factor, epithelial-specific )	hESC, Endo, Mix	TF		X
BLACK	2002	ELK1	ELK1, member of ETS oncogene family	hESC, F, Mix	CCo/TF		X
YELLOW	2005	ELK4	ELK4, ETS-domain protein (SRF accessory protein 1)	hESC (SPECIFIC)	TF		X
PINK/BLUElight	2023	ENO1	enolase 1, (alpha)	hESC (COMMON)	HS/TF		X
BLACK	5167	ENPP1	ectonucleotide pyrophosphatase/phosphodiesterase 1	hESC, Endo, Mix	CCo/HS		X
PURPLE/BLUElight	5168	ENPP2	ectonucleotide pyrophosphatase/phosphodiesterase 2	hESC (COMMON)	CCo/EC non-HS/TF		X
BLACK	955	ENTPD6	ectonucleoside triphosphate diphosphohydrolase 6 (putative function)	hESC, Mix	EC non-HS		X
BLACK	2033	EP300	E1A binding protein p300	hESC, Endo, Mix	CC/CCo/TF		X	59	0.0411663
BLUElight	2034	EPAS1	endothelial PAS domain protein 1	hESC (COMMON)	CCo/TF	X	X	41	0.0185842
YELLOW	29924	EPN1	epsin 1	hESC (SPECIFIC)	CCo/TF	X	X
BLACK	2057	EPOR	erythropoietin receptor	hESC, Mix	CCo/EC non-HS		X
BLACK	2064	ERBB2	v-erb-b2 erythroblastic leukemia viral oncogene homolog 2, neuro/glioblastoma derived oncogene homolog (avian)	hESC, F, Mix	CA/CCo/HS		X	18
PURPLE	55914	ERBB2IP	erbb2 interacting protein	hESC (COMMON)	CS/CA/CC/CCo/J/EC non-HS		X
PURPLE	2065	ERBB3	v-erb-b2 erythroblastic leukemia viral oncogene homolog 3 (avian)	hESC (COMMON)	CA/CCo/EC non-HS		X
BLACK	2104	ESRRG	estrogen-related receptor gamma	hESC, Endo, Mix	TF		X
BLUElight	2113	ETS1	v-ets erythroblastosis virus E26 oncogene homolog 1 (avian)	hESC (COMMON)	CC/TF		X
BLUElight	2119	ETV5	ets variant 5	hESC (COMMON)	TF	X
BLACK	2120	ETV6	ets variant 6	hESC, F, Mix	TF		X
BLACK	2157	F8	coagulation factor VIII, procoagulant component	hESC, F	CA/EC non-HS		X
PURPLE	355	FAS	Fas (TNF receptor superfamily, member 6)	hESC (COMMON)	CCo/EC non-HS	X	X
PINK	2200	FBN1	fibrillin 1	hESC (COMMON)	CCo/HS		X
BLACK	2257	FGF12	Fibroblast growth factor 12	hESC, Endo, Mix	CCo/HS		X
BLACK	8817	FGF18	Fibroblast growth factor 18	hESC, Endo	CCo/HS		X
BLACK	9965	FGF19	Fibroblast growth factor 19	hESC, Mix	CCo/EC non-HS		X
PINK/BLUElight	2247	FGF2	Fibroblast growth factor 2	hESC (COMMON)	CC/CCo/HS/TF		X
RED	2249	FGF4	fibroblast growth factor 4	hESC (SPECIFIC)	CA/CCo/HS	X	X
BLACK	2252	FGF7	Fibroblast growth factor 7	hESC, F	CS/CCo/HS		X
PINK	2260	FGFR1	Fibroblast growth factor receptor 1	hESC (COMMON)	CC/CCo/HS	X	X		0.00528838
BLACK	2263	FGFR2	Fibroblast growth factor receptor 2	hESC, Endo, Mix	CC/CCo/HS		X
BLACK	2261	FGFR3	fibroblast growth factor receptor 3	hESC, Endo, Mix	CCo/J/HS		X
RED	2264	FGFR4	Fibroblast growth factor receptor 4	hESC (SPECIFIC)	CCo/J/HS	X	X
BLACK	2266	FGG	fibrinogen gamma chain	hESC, Endo, F	CCo/HS		X
BLACK	2316	FLNA	filamin A, alpha	hESC, F, Mix	CS/CCo/EC non-HS/TF		X
PINK	2321	FLT1	fms-related tyrosine kinase 1 (vascular endothelial growth factor/vascular permeability factor receptor)	hESC (COMMON)	CCo/HS		X
PINK	2335	FN1	fibronectin 1	hESC (COMMON)	CA/HS	X	X	26	0.0101031
BLACK	2353	FOS	FBJ murine osteosarcoma viral oncogene homolog	hESC, Endo, Mix	CCo/TF		X	21
BLACK	8061	FOSL1	FOS-like antigen 1	hESC, Endo	CC/CCo/TF		X
BLACK	8928	FOXH1	forkhead box H1	hESC, Mix	CCo/TF		X	27	0.00877156
BLACK	2308	FOXO1	forkhead box O1	hESC, F, Mix	CCo/TF		X	20	0.0080379
BLACK	2309	FOXO3	forkhead box O3	hESC, Endo, Mix	CCo/TF		X
BLACK	4303	FOXO4	forkhead box O4	hESC, Mix	CC/CCo/TF		X		0.00666336
PINK	10468	FST	Follistatin	hESC (COMMON)	CCo/HS		X
PINK	11167	FSTL1	Follistatin-like 1	hESC (COMMON)	CCo/HS		X
PURPLE	8321	FZD1	Frizzled homolog 1	hESC (COMMON)	CCo/EC non-HS	X	X
BLACK	11211	FZD10	Frizzled homolog 10	hESC, Endo, Mix	CS/CCo/EC non-HS		X
PURPLE	51083	GAL	galanin prepropeptide	hESC (COMMON)	CCo/EC non-HS	X	X
BLUElight	2624	GATA2	GATA binding protein 2	hESC (COMMON)	CCo/TF		X
BLUElight	2625	GATA3	GATA binding protein 3	hESC (COMMON)	CC/CCo/TF		X
BLACK	57459	GATAD2B	GATA zinc finger domain containing 2B	hESC, F, Mix	TF		X
PURPLE	9518	GDF15	growth differentiation factor 15	hESC (COMMON)	CCo/EC non-HS	X	X
BLUElight	2736	GLI2	GLI family zinc finger 2	hESC (COMMON)	CCo/TF		X
PURPLE	11010	GLIPR1	GLI pathogenesis-related 1	hESC (COMMON)	EC non-HS		X
PURPLE	2778	GNAS	GNAS complex locus	hESC (COMMON)	CCo/EC non-HS	X	X
BLACK	2719	GPC3	glypican 3	hESC, Endo, Mix	CCo/EC non-HS		X
PURPLE	2882	GPX7	glutathione peroxidase 7	hESC (COMMON)	EC non-HS		X
BLACK	26585	GREM1	gremlin 1, cysteine knot superfamily, homolog (Xenopus laevis)	hESC, Endo, Mix	CCo/EC non-HS		X
BLACK	2932	GSK3B	Glycogen synthase kinase 3 beta	hESC, F, Mix	CA/CCo/TF		X	15
BLACK	2957	GTF2A1	general transcription factor IIA, 1, 19/37kDa	hESC, Mix	TF		X	27	0.0140458
BLACK	2958	GTF2A2	general transcription factor IIA, 2, 12kDa	hESC, Mix	TF		X	27	0.0137162
BLACK	2959	GTF2B	general transcription factor IIB	hESC, Endo, Mix	TF		X	17
BLUElight	2962	GTF2F1	general transcription factor IIF, polypeptide 1, 74kDa	hESC (COMMON)	J/TF	X	X	36	0.0187607
BLACK	2965	GTF2H1	general transcription factor IIH, polypeptide 1, 62kDa	hESC, Mix	CC/TF		X	31	0.0113078
BLACK	2966	GTF2H2	general transcription factor IIH, polypeptide 2, 44kDa	hESC, Mix	TF		X	26	0.018117
BLUElight	2967	GTF2H3	general transcription factor IIH, polypeptide 3, 34kDa	hESC (COMMON)	TF	X	X	30	0.010992
BLACK	2968	GTF2H4	general transcription factor IIH, polypeptide 4, 52kDa	hESC, Mix	TF		X	30	0.00810537
BLACK	2976	GTF3C2	general transcription factor IIIC, polypeptide 2, beta 110kDa	hESC, Endo, Mix	TF		X
BLUElight	9330	GTF3C3	general transcription factor IIIC, polypeptide 3, 102kDa	hESC (COMMON)	TF		X
BLACK	9329	GTF3C4	general transcription factor IIIC, polypeptide 4, 90kDa	hESC, Mix	TF		X
PURPLE	3020	H3F3A	H3 histone, family 3A	hESC (COMMON)	EC non-HS		X
PURPLE	22927	HABP4	hyaluronan binding protein 4	hESC (COMMON)	EC non-HS		X
BLACK	3054	HCFC1	host cell factor C1 (VP16-accessory protein)	hESC, Mix	CC/TF		X
BLACK	8841	HDAC3	histone deacetylase 3	hESC, Endo, Mix	CS/CC/CS/CCo/TF		X	31	0.012259
BLUElight	9759	HDAC4	histone deacetylase 4	hESC (COMMON)	CCo/TF	X	X	26	0.01284
BLACK	55869	HDAC8	histone deacetylase 8	hESC, Mix	TF		X
BLUElight	9734	HDAC9	histone deacetylase 9	hESC (COMMON)	TF		X	36	0.0203368
BLACK	3068	HDGF	hepatoma-derived growth factor (high-mobility group protein 1-like)	hESC, Mix	CCo/HS		X
PURPLE	50865	HEBP1	heme binding protein 1	hESC (COMMON)	EC non-HS		X
BLACK	64344	HIF3A	hypoxia inducible factor 3, alpha subunit	hESC, Endo, Mix	TF		X
BLUElight	28996	HIPK2	homeodomain interacting protein kinase 2	hESC (COMMON)	CC/CCo/TF		X
PURPLE	8359	HIST1H4A	histone cluster 1, H4a	hESC (COMMON)	CCo/EC non-HS		X
PURPLE	3106	HLA-B	major histocompatibility complex, class I, B	hESC (COMMON)	CCo/EC non-HS		X
PURPLE	3107	HLA-C	major histocompatibility complex, class I, C	hESC (COMMON)	CCo/EC non-HS		X
BLACK	3159	HMGA1	high mobility group AT-hook 1	hESC, Endo, Mix	TF		X	27	0.0115292
PINK/BLUElight	3146	HMGB1	high mobility group box 1	hESC (COMMON)	HS/TF		X		0.00506506
BLACK	3192	HNRNPU	heterogeneous nuclear ribonucleoprotein U (scaffold attachment factor A)	hESC, F, Mix	EC non-HS		X
BLACK	3315	HSPB1	heat shock 27kDa protein 1	hESC, F, Mix	CCo/EC non-HS		X
BLACK	3329	HSPD1	heat shock 60kDa protein 1 (chaperonin)	hESC, Mix	CCo/EC non-HS		X
PINK	3339	HSPG2	heparan sulfate proteoglycan 2	hESC (COMMON)	HS		X
YELLOW	3064	HTT	huntingtin	hESC (SPECIFIC)	CS/CC/TF	X	X
ORANGE	3416	IDE	insulin-degrading enzyme	hESC (SPECIFIC)	CCo/EC non-HS	X
PINK	3486	IGFBP3	insulin-like growth factor binding protein 3	hESC (COMMON)	CCo/HS		X
PINK	3487	IGFBP4	insulin-like growth factor binding protein 4	hESC (COMMON)	CCo/HS		X
BLACK	3488	IGFBP5	insulin-like growth factor binding protein 5	hESC, Endo, Mix	CCo/HS		X
ORANGE	150084	IGSF5	immunoglobulin superfamily, member 5	hESC (SPECIFIC)	CA/J/EC non-HS	X
BLACK	3600	IL15	interleukin 15	hESC, Endo	CCo/EC non-HS		X
BLACK	3553	IL1B	interleukin 1, beta	hESC, Endo, F	CA/CC/CCo/EC non-HS		X
PINK	3569	IL6	Interleukin 6	hESC (COMMON)	CCo/HS		X
BLACK	3570	IL6R	Interleukin 6 receptor	hESC, Endo	CCo/EC non-HS		X
PURPLE	3572	IL6ST	Interleukin 6 signal transducer gp130	hESC (COMMON)	CCo/EC non-HS		X
BLACK	3574	IL7	interleukin 7	hESC, F, Mix	CCo/HS		X
BLACK	3576	IL8	interleukin 8	hESC, Endo, F	CA/CC/CCo/HS		X
BLACK	3622	ING2	inhibitor of growth family, member 2	hESC, Mix	CCo/TF		X
PINK	3624	INHBA	inhibin, beta A / Activin A	hESC (COMMON)	CC/CCo/HS		X
BLACK	3626	INHBC	inhibin, beta C	hESC, F, Mix	EC non-HS		X
ORANGE	83729	INHBE	inhibin, beta E	hESC (SPECIFIC)	EC non-HS	X	X
BLACK	3643	INSR	insulin receptor	hESC, Endo, Mix	CC/CCo/HS		X
BLACK	3661	IRF3	interferon regulatory factor 3	hESC, Mix	CCo/TF		X
BLACK	3678	ITGA5	integrin, alpha 5 (fibronectin receptor, alpha polypeptide)	hESC, Mix	CA/CCo/J/HS		X	32	0.010688
PURPLE	3655	ITGA6	integrin, alpha 6 (CD49f)	hESC (COMMON)	CA/CCo/J/EC non-HS	X	X	40	0.0161175
PINK	3685	ITGAV	integrin, alpha V (vitronectin receptor, alpha polypeptide, antigen CD51)	hESC (COMMON)	CA/CCo/HS	X	X	40	0.0188435
BLACK	3688	ITGB1	integrin, beta 1 (fibronectin receptor, beta polypeptide, antigen CD29 includes MDF2, MSK12)	hESC, Endo, Mix	CS/CA/CC/CCo/J/HS		X	46	0.0262776
BLACK	10625	IVNS1ABP	influenza virus NS1A binding protein	hESC, Endo, Mix	TF		X	24	0.00608456
PURPLE	182	JAG1	jagged 1 (Alagille syndrome)	hESC (COMMON)	CCo/EC non-HS		X
PURPLE	83700	JAM3	junctional adhesion molecule 3	hESC (COMMON)	CS/CA/CCo/J/EC non-HS		X
BLUElight	221895	JAZF1	JAZF zinc finger 1	hESC (COMMON)	TF	X	X
BLUElight	122953	JDP2	Jun dimerization protein 2	hESC (COMMON)	TF		X
BLACK	133746	JMY	junction mediating and regulatory protein, p53 cofactor	hESC, F, Mix	CS/CC/TF		X
BLUElight	3725	JUN	jun proto-oncogene	hESC (COMMON)	CC/CCo/TF	X	X	41	0.0213551
BLUElight	3727	JUND	jun D proto-oncogene	hESC (COMMON)	TF		X
BLUElight	3728	JUP	junction plakoglobin	hESC (COMMON)	CS/CA/CCo/J/TF	X	X
BLACK	3791	KDR	kinase insert domain receptor (a type III receptor tyrosine kinase) (VEGFR)	hESC, Mix	CA/CCo/HS		X	16
PURPLE	3815	KIT	v-kit Hardy-Zuckerman 4 feline sarcoma viral oncogene homolog	hESC (COMMON)	CS/CCo/EC non-HS	X	X
PURPLE	4254	KITLG	KIT ligand	hESC (COMMON)	CA/CCo/EC non-HS	X	X
YELLOW	83855	KLF16	Kruppel-like factor 16	hESC (SPECIFIC)	CCo/TF	X
ORANGE	3818	KLKB1	kallikrein B, plasma (Fletcher factor) 1	hESC (SPECIFIC)	EC non-HS	X	X
PINK	284217	LAMA1	laminin, alpha 1	hESC (COMMON)	CA/CCo/J/HS		X	15
BLACK	3908	LAMA2	laminin, alpha 2	hESC, F, Mix	CA/HS		X		0.00820868
PINK	3910	LAMA4	laminin, alpha 4	hESC (COMMON)	CA/HS		X		0.00465712
BLACK	3912	LAMB1	laminin, beta 1	hESC, Endo, Mix	CA/EC non-HS		X
BLACK	3918	LAMC2	laminin, gamma 2	hESC, Endo, F	CA/HS		X
BLUElight	9079	LDB2	LIM domain binding 2	hESC (COMMON)	TF		X
BLACK	3949	LDLR	low density lipoprotein receptor	hESC, Endo, Mix	HS		X
BLACK	51176	LEF1	Lymphoid enhancer-binding factor 1	hESC, Endo, Mix	CA/CC/CCo/TF		X	36	0.0196879
BLACK	7044	LEFTY2	left-right determination factor 2	hESC, Mix	CCo/EC non-HS		X
BLACK	3953	LEPR	leptin receptor	hESC, Endo, Mix	CCo/EC non-HS		X
BLACK	3956	LGALS1	lectin, galactoside-binding, soluble, 1	hESC, Mix	CA/CCo/EC non-HS		X
PURPLE	3958	LGALS3	lectin, galactoside-binding, soluble, 3	hESC (COMMON)	EC non-HS		X
BLACK	9388	LIPG	lipase, endothelial	hESC, Mix	HS		X
BLUElight	8543	LMO4	LIM domain only 4	hESC (COMMON)	TF		X
PINK	4012	LNPEP	leucyl/cystinyl aminopeptidase	hESC (COMMON)	CCo/HS		X
BLACK	1902	LPAR1	lysophosphatidic acid receptor 1	hESC, F, Mix	CCo/EC non-HS		X	20	0.0113175
BLACK	4023	LPL	lipoprotein lipase	hESC, Endo, Mix	HS		X
BLACK	4036	LRP2	low density lipoprotein-related protein 2	hESC, Mix	CCo/EC non-HS		X
PURPLE	7804	LRP8	low density lipoprotein receptor-related protein 8, apolipoprotein e receptor	hESC (COMMON)	CCo/EC non-HS		X
BLACK	4043	LRPAP1	low density lipoprotein receptor-related protein associated protein 1	hESC, Mix	CCo/HS		X
PINK	4052	LTBP1	latent transforming growth factor beta binding protein 1	hESC (COMMON)	CCo/HS		X
BLACK	11178	LZTS1	leucine zipper, putative tumor suppressor 1	hESC, Endo, Mix	CC/J/TF		X
BLACK	4094	MAF	v-maf musculoaponeurotic fibrosarcoma oncogene homolog (avian)	hESC, Endo, Mix	TF		X
BLACK	84441	MAML2	mastermind-like 2 (Drosophila)	hESC, Endo, Mix	CCo/TF		X
BLACK	55534	MAML3	mastermind-like 3 (Drosophila)	hESC, F, Mix	CCo/TF		X
BLACK	5605	MAP2K2	mitogen-activated protein kinase kinase 2	hESC, F, Mix	CCo/J/EC non-HS		X
BLACK	5594	MAPK1	mitogen-activated protein kinase 1	hESC, Endo, Mix	CS/CC/CS/CCo/J/TF		X	44	0.0269109
BLACK	4137	MAPT	microtubule-associated protein tau	hESC, Endo	CS/HS		X
BLACK	4149	MAX	MYC associated factor X	hESC, Mix	CCo/TF		X	51	0.0293134
BLACK	4152	MBD1	methyl-CpG binding domain protein 1	hESC, Mix	TF		X
BLACK	4204	MECP2	methyl CpG binding protein 2 (Rett syndrome)	hESC, F, Mix	TF		X
BLACK	5469	MED1	mediator complex subunit 1	hESC, Mix	CC/CCo/TF		X	18	0.00413881
YELLOW	400569	MED11	mediator complex subunit 11	hESC (SPECIFIC)	TF	X	X	15	0.00429912
BLACK	9968	MED12	mediator complex subunit 12	hESC, Mix	CCo/TF		X	19	0.00801451
BLACK	9969	MED13	mediator complex subunit 13	hESC, Endo, Mix	CCo/TF		X	17	0.00459736
BLACK	9282	MED14	mediator complex subunit 14	hESC, Mix	CCo/TF		X	17
BLACK	10025	MED16	mediator complex subunit 16	hESC, Mix	CCo/TF		X	15	0.00542062
BLUElight	9440	MED17	mediator complex subunit 17	hESC (COMMON)	CCo/TF		X	41	0.0205199
BLACK	54797	MED18	mediator complex subunit 18	hESC, F	TF		X	15	0.0045178
YELLOW	219541	MED19	mediator complex subunit 19	hESC (SPECIFIC)	TF	X	X	17	0.00765052
BLACK	9477	MED20	mediator complex subunit 20	hESC, Mix	TF		X	17	0.00832366
BLACK	9412	MED21	mediator complex subunit 21	hESC, F, Mix	TF		X	18	0.0106655
BLACK	9439	MED23	mediator complex subunit 23	hESC, Mix	TF		X	25	0.0109667
BLACK	9442	MED27	mediator complex subunit 27	hESC, Mix	TF		X	25	0.0114716
BLACK	90390	MED30	mediator complex subunit 30	hESC, Endo, Mix	CCo/TF		X	17	0.0049263
BLACK	51003	MED31	mediator complex subunit 31	hESC, Endo, Mix	TF		X
BLACK	10001	MED6	mediator complex subunit 6	hESC, Endo, Mix	TF		X	17	0.00515152
BLACK	9443	MED7	mediator complex subunit 7	hESC, Endo, Mix	TF		X	32	0.0152012
BLACK	112950	MED8	mediator complex subunit 8	hESC, F, Mix	TF		X	15
BLUElight	4205	MEF2A	myocyte enhancer factor 2A	hESC (COMMON)	CS/CCo/TF		X
BLACK	1953	MEGF6	multiple EGF-like-domains 6	hESC, F	EC non-HS		X
BLACK	4212	MEIS2	Meis homeobox 2	hESC, F, Mix	TF		X
PINK	4233	MET	met proto-oncogene (hepatocyte growth factor receptor)	hESC (COMMON)	CC/CCo/HS		X	24	0.00631336
PURPLE	8076	MFAP5	microfibrillar associated protein 5	hESC (COMMON)	EC non-HS		X
BLACK	4241	MFI2	antigen p97 (melanoma associated) identified by monoclonal antibodies 133.2 and 96.5	hESC, Endo, Mix	EC non-HS		X
BLACK	23269	MGA	MAX gene associated	hESC, Mix	TF		X
BLUElight	4286	MITF	microphthalmia-associated transcription factor	hESC (COMMON)	CCo/TF		X
BLACK	4297	MLL	myeloid/lymphoid or mixed-lineage leukemia (trithorax homolog, Drosophila)	hESC, Endo, Mix	TF		X
BLACK	4323	MMP14	matrix metallopeptidase 14 (membrane-inserted)	hESC, Endo, Mix	CA/HS/TF		X
BLACK	4318	MMP9	matrix metallopeptidase 9 (gelatinase B, 92kDa gelatinase, 92kDa type IV collagenase)	hESC, Endo, Mix	CCo/HS		X
BLACK	4331	MNAT1	menage a trois homolog 1, cyclin H assembly factor (Xenopus laevis)	hESC, Mix	CC/TF		X	32	0.0134521
BLACK	9112	MTA1	metastasis associated 1	hESC, F, Mix	CCo/TF		X
BLACK	4582	MUC1	mucin 1, cell surface associated	hESC, F	EC non-HS		X
BLACK	200958	MUC20	mucin 20, cell surface associated	hESC, Mix	CCo/EC non-HS		X
BLUElight	4084	MXD1	MAX dimerization protein 1	hESC (COMMON)	TF		X
BLACK	10608	MXD4	MAX dimerization protein 4	hESC, F, Mix	TF		X
BLUElight	4609	MYC	v-myc myelocytomatosis viral oncogene homolog (avian)	hESC (COMMON)	CC/TF	X	X	68	0.0485908
BLACK	26292	MYCBP	c-myc binding protein	hESC, Mix	TF		X
BLACK	7994	MYST3	MYST histone acetyltransferase (monocytic leukemia) 3	hESC, F, Mix	TF		X
BLUElight	80155	NAA15	NMDA receptor regulated 1	hESC (COMMON)	TF		X	24	0.00557691
BLACK	4681	NBL1	neuroblastoma, suppression of tumorigenicity 1	hESC, F, Mix	EC non-HS		X
BLUElight	4683	NBN	nibrin	hESC (COMMON)	CC/CCo/TF	X	X
BLACK	4684	NCAM1	neural cell adhesion molecule 1	hESC, Endo, Mix	CA/CCo/HS		X
BLACK	8648	NCOA1	nuclear receptor coactivator 1	hESC, Endo, Mix	TF		X	15	0.00809085
BLACK	10499	NCOA2	nuclear receptor coactivator 2	hESC, Mix	CCo/TF		X		0.00444938
BLUElight	8202	NCOA3	nuclear receptor coactivator 3	hESC (COMMON)	CCo/TF		X
BLACK	23054	NCOA6	nuclear receptor coactivator 6	hESC, Mix	CCo/TF		X	33	0.0186655
BLACK	9611	NCOR1	nuclear receptor co-repressor 1	hESC, Mix	CS/CC/CS/CCo/TF		X	25	0.013573
BLACK	80762	NDFIP1	Nedd4 family interacting protein 1	hESC, F, Mix	CCo/EC non-HS		X
BLACK	4772	NFATC1	nuclear factor of activated T-cells, cytoplasmic, calcineurin-dependent 1	hESC, Endo, Mix	CC/CCo/TF		X
BLACK	4775	NFATC3	nuclear factor of activated T-cells, cytoplasmic, calcineurin-dependent 3	hESC, Mix	TF		X		0.00490877
BLACK	4774	NFIA	nuclear factor I/A	hESC, Endo	J/TF		X
BLUElight	4792	NFKBIA	nuclear factor of kappa light polypeptide gene enhancer in B-cells inhibitor, alpha	hESC (COMMON)	CCo/TF		X
BLACK	4799	NFX1	nuclear transcription factor, X-box binding 1	hESC, F, Mix	TF		X
BLACK	4800	NFYA	nuclear transcription factor Y, alpha	hESC, F, Mix	TF		X
BLACK	4801	NFYB	nuclear transcription factor Y, beta	hESC, F, Mix	TF		X
BLACK	4802	NFYC	nuclear transcription factor Y, gamma	hESC, F, Mix	TF		X
PURPLE	4811	NID1	nidogen 1	hESC (COMMON)	CA/EC non-HS		X
PURPLE	22795	NID2	nidogen 2 (osteonidogen)	hESC (COMMON)	CA/EC non-HS		X
BLACK	22871	NLGN1	neuroligin 1	hESC, F, Mix	CS/CA/CCo/J/EC non-HS		X
BLACK	51701	NLK	nemo-like kinase	hESC, Endo, Mix	CCo/TF		X
BLACK	4828	NMB	neuromedin B	hESC, Mix	CCo/EC non-HS		X
BLACK	654364	NME1-NME2	NME1-NME2 readthrough	hESC, Endo, Mix	CA/TF		X
ORANGE	4838	NODAL	nodal homolog (mouse)	hESC (SPECIFIC)	CCo/EC non-HS	X	X
PURPLE	4853	NOTCH2	Notch homolog 2 (Drosophila)	hESC (COMMON)	CC/CCo/EC non-HS		X
PURPLE	4854	NOTCH3	Notch homolog 3 (Drosophila)	hESC (COMMON)	CCo/EC non-HS		X
PURPLE	4879	NPPB	natriuretic peptide precursor B	hESC (COMMON)	CCo/EC non-HS		X
BLUElight	9975	NR1D2	nuclear receptor subfamily 1, group D, member 2	hESC (COMMON)	CCo/TF		X
BLACK	7181	NR2C1	nuclear receptor subfamily 2, group C, member 1	hESC, Endo, Mix	CCo/TF		X
BLUElight	7182	NR2C2	nuclear receptor subfamily 2, group C, member 2	hESC (COMMON)	CC/TF		X
BLACK	2063	NR2F6	nuclear receptor subfamily 2, group F, member 6	hESC, Mix	CCo/TF		X
BLUElight	2908	NR3C1	nuclear receptor subfamily 3, group C, member 1 (glucocorticoid receptor)	hESC (COMMON)	CCo/TF		X	20	0.00595948
BLACK	145957	NRG4	Neuregulin 4	hESC, Mix	EC non-HS		X
BLUElight	8204	NRIP1	nuclear receptor interacting protein 1	hESC (COMMON)	CCo/TF		X
PINK	8829	NRP1	neuropilin 1	hESC (COMMON)	CA/CCo/HS		X
BLACK	9378	NRXN1	neurexin 1	hESC, Mix	CA/CCo/J/EC non-HS		X
BLACK	4907	NT5E	5'-nucleotidase, ecto (CD73)	hESC, Endo, Mix	HS		X
BLACK	4922	NTS	neurotensin	hESC, Endo, Mix	CCo/EC non-HS		X
BLACK	23636	NUP62	nucleoporin 62kDa	hESC, Mix	CCo/TF		X
BLACK	5048	PAFAH1B1	platelet-activating factor acetylhydrolase, isoform Ib, subunit 1 (45kDa)	hESC, Mix	CS/CC/CS/CCo/HS		X
PURPLE	5069	PAPPA	pregnancy-associated plasma protein A, pappalysin 1	hESC (COMMON)	EC non-HS		X
BLACK	255738	PCSK9	proprotein convertase subtilisin/kexin type 9	hESC, Mix	CCo/EC non-HS		X
PINK	5154	PDGFA	platelet-derived growth factor alpha polypeptide	hESC (COMMON)	CS/CCo/HS		X
BLACK	56034	PDGFC	platelet derived growth factor C	hESC, F, Mix	CCo/EC non-HS		X
PINK	5037	PEBP1	phosphatidylethanolamine binding protein 1	hESC (COMMON)	CC/CCo/HS		X
BLACK	5179	PENK	proenkephalin	hESC, Endo, Mix	CCo/EC non-HS		X
BLACK	5228	PGF	placental growth factor	hESC, Mix	CCo/HS		X
BLACK	8554	PIAS1	protein inhibitor of activated STAT, 1	hESC, Mix	CCo/TF		X	18	0.00460389
BLUElight	9063	PIAS2	protein inhibitor of activated STAT, 2	hESC (COMMON)	CCo/TF		X		0.00524411
BLACK	51588	PIAS4	protein inhibitor of activated STAT, 4	hESC, Mix	CCo/TF		X		0.0067288
BLUElight	5308	PITX2	paired-like homeodomain 2	hESC (COMMON)	TF		X	25	0.0111669
BLACK	81579	PLA2G12A	phospholipase A2, group XIIA	hESC, F, Mix	EC non-HS		X
ORANGE	50487	PLA2G3	phospholipase A2, group III	hESC (SPECIFIC)	EC non-HS	X	X
BLACK	100137049	PLA2G4B	phospholipase A2, group IVB (cytosolic)	hESC, Mix	CCo/EC non-HS		X
ORANGE	7941	PLA2G7	phospholipase A2, group VII (platelet-activating factor acetylhydrolase, plasma)	hESC (SPECIFIC)	EC non-HS	X	X
PINK	5327	PLAT	plasminogen activator, tissue	hESC (COMMON)	CCo/HS		X
PINK	5328	PLAU	plasminogen activator, urokinase	hESC (COMMON)	CA/CCo/HS		X
PURPLE	5329	PLAUR	plasminogen activator, urokinase receptor	hESC (COMMON)	CCo/EC non-HS		X
ORANGE	5364	PLXNB1	plexin B1	hESC (SPECIFIC)	CS/CCo/EC non-HS		X
BLACK	11243	PMF1	polyamine-modulated factor 1	hESC, Mix	CA/CC/CCo/EC non-HS/TF		X	27	0.00754525
BLACK	5451	POU2F1	POU class 2 homeobox 1	hESC, F, Mix	TF		X
BLACK	5460	POU5F1	POU class 5 homeobox 1	hESC, Mix	CCo/TF		X	24	0.00783801
BLACK	10891	PPARGC1A	peroxisome proliferator-activated receptor gamma, coactivator 1 alpha	hESC, Endo	CCo/TF		X	32	0.0160652
BLACK	133522	PPARGC1B	peroxisome proliferator-activated receptor gamma, coactivator 1 beta	hESC, Endo	CS/CCo/TF		X		0.00576051
BLUElight	639	PRDM1	PR domain containing 1, with ZNF domain	hESC (COMMON)	CCo/TF	X
BLACK	5579	PRKCB	protein kinase C, beta	hESC, Endo, Mix	CCo/TF		X
BLUElight	5591	PRKDC	protein kinase, DNA-activated, catalytic polypeptide	hESC (COMMON)	TF		X	26	0.0109372
BLACK	5621	PRNP	prion protein	hESC, Endo, Mix	CC/CCo/HS		X
ORANGE	60675	PROK2	prokineticin 2	hESC (SPECIFIC)	CCo/EC non-HS	X	X
BLACK	24148	PRPF6	PRP6 pre-mRNA processing factor 6 homolog (S. cerevisiae)	hESC, Mix	TF		X
BLACK	5663	PSEN1	presenilin 1	hESC, Mix	CA/CCo/HS		X	16	0.00544989
BLACK	5664	PSEN2	presenilin 2 (Alzheimer disease 4)	hESC, Mix	CCo/EC non-HS		X
BLACK	5702	PSMC3	proteasome (prosome, macropain) 26S subunit, ATPase, 3	hESC, Endo, Mix	CC/CCo/TF		X
BLACK	5715	PSMD9	proteasome (prosome, macropain) 26S subunit, non-ATPase, 9	hESC, Endo, Mix	CC/CCo/TF		X
BLACK	5727	PTCH1	patched homolog 1 (Drosophila)	hESC, Mix	CC/CCo/HS		X
PURPLE	5795	PTPRJ	protein tyrosine phosphatase, receptor type, J	hESC (COMMON)	CA/CCo/J/EC non-HS		X
BLUElight	9232	PTTG1	pituitary tumor-transforming 1	hESC (COMMON)	CC/TF		X
BLACK	5819	PVRL2	poliovirus receptor-related 2 (herpesvirus entry mediator B)	hESC, F, Mix	CS/CA/J/EC non-HS		X
BLACK	29108	PYCARD	PYD and CARD domain containing	hESC, Endo, Mix	CS/CCo/EC non-HS		X
BLACK	5925	RB1	retinoblastoma 1	hESC, F, Mix	CS/CC/CS/CCo/TF		X	34	0.0183346
BLUElight	5933	RBL1	retinoblastoma-like 1 (p107)	hESC (COMMON)	CC/TF	X	X
BLACK	5934	RBL2	retinoblastoma-like 2 (p130)	hESC, Mix	CC/TF		X		0.00537569
BLACK	3516	RBPJ	recombination signal binding protein for immunoglobulin kappa J region	hESC, Mix	CCo/TF		X
BLACK	5966	REL	v-rel reticuloendotheliosis viral oncogene homolog (avian)	hESC, Endo, Mix	CCo/TF		X
BLACK	5970	RELA	v-rel reticuloendotheliosis viral oncogene homolog A (avian)	hESC, F, Mix	CCo/TF		X	51	0.0356908
BLACK	5971	RELB	v-rel reticuloendotheliosis viral oncogene homolog B	hESC, Endo	TF		X
PURPLE	5649	RELN	reelin	hESC (COMMON)	CA/CCo/EC non-HS		X
BLACK	5978	REST	RE1-silencing transcription factor	hESC, Mix	CCo/TF		X
BLACK	51132	RLIM	ring finger protein, LIM domain interacting	hESC, Endo, Mix	TF		X
BLACK	9604	RNF14	ring finger protein 14	hESC, Endo, Mix	CCo/TF		X
BLACK	6092	ROBO2	roundabout, axon guidance receptor, homolog 2 (Drosophila)	hESC, Endo, Mix	CA/CCo/EC non-HS		X
BLACK	6095	RORA	RAR-related orphan receptor A	hESC, Endo, Mix	CCo/TF		X
BLACK	6198	RPS6KB1	ribosomal protein S6 kinase, 70kDa, polypeptide 1	hESC, Mix	CC/CCo/J/EC non-HS		X
YELLOW	57521	RPTOR	regulatory associated protein of MTOR, complex 1	hESC (SPECIFIC)	CC/CCo/TF	X	X
BLUElight	862	RUNX1T1	runt-related transcription factor 1; translocated to, 1 (cyclin D-related)	hESC (COMMON)	TF		X
BLACK	860	RUNX2	runt-related transcription factor 2	hESC, Endo, Mix	TF		X		0.00428324
BLACK	6256	RXRA	retinoid X receptor, alpha	hESC, Mix	CCo/TF		X	26	0.0100407
BLACK	23429	RYBP	RING1 and YY1 binding protein	hESC, Endo, Mix	TF		X
BLACK	10284	SAP18	Sin3A-associated protein, 18kDa	hESC, F, Mix	TF		X	21
BLUElight	8819	SAP30	Sin3A-associated protein, 30kDa	hESC (COMMON)	TF		X	22	0.00855046
BLACK	6385	SDC4	syndecan 4	hESC, Endo, Mix	CS/CA/J/EC non-HS		X	28	0.0126083
PURPLE	10512	SEMA3C	sema domain, immunoglobulin domain (Ig), short basic domain, secreted, (semaphorin) 3C	hESC (COMMON)	EC non-HS		X
PINK	26135	SERBP1	SERPINE1 mRNA binding protein 1	hESC (COMMON)	HS		X
PINK	5054	SERPINE1	serpin peptidase inhibitor, clade E (nexin, plasminogen activator inhibitor type 1), member 1	hESC (COMMON)	CA/CCo/HS	X	X	24	0.00490223
BLACK	2810	SFN	stratifin	hESC, Endo, Mix	CCo/EC non-HS		X
PINK	6422	SFRP1	Secreted frizzled-related protein 1	hESC (COMMON)	CS/CA/CC/CCo/HS		X
BLACK	6423	SFRP2	Secreted frizzled-related protein 2	hESC, Endo, Mix	CA/CCo/EC non-HS		X
BLACK	6427	SFRS2	splicing factor, arginine/serine-rich 2	hESC, F, Mix	TF		X
BLUElight	150094	SIK1	salt-inducible kinase 1	hESC (COMMON)	CC/CCo/TF		X
BLACK	25942	SIN3A	SIN3 homolog A, transcription regulator (yeast)	hESC, Endo, Mix	CC/TF		X	39	0.0194762
BLUElight	23309	SIN3B	SIN3 homolog B, transcription regulator (yeast)	hESC (COMMON)	TF		X		0.00560618
BLUElight	23411	SIRT1	sirtuin (silent mating type information regulation 2 homolog) 1 (S. cerevisiae)	hESC (COMMON)	CC/CCo/TF		X	19	0.00566694
BLACK	22933	SIRT2	sirtuin (silent mating type information regulation 2 homolog) 2 (S. cerevisiae)	hESC, Mix	CC/TF		X
BLACK	6497	SKI	v-ski sarcoma viral oncogene homolog (avian)	hESC, F, Mix	CCo/TF		X
BLACK	6498	SKIL	SKI-like oncogene	hESC, Endo, Mix	CC/CCo/TF		X
PURPLE	4891	SLC11A2	solute carrier family 11 (proton-coupled divalent metal ion transporters), member 2	hESC (COMMON)	EC non-HS		X
PINK	9353	SLIT2	slit homolog 2 (Drosophila)	hESC (COMMON)	CS/CCo/HS		X
BLUElight	4086	SMAD1	SMAD family member 1	hESC (COMMON)	CCo/TF		X
BLACK	4087	SMAD2	SMAD family member 2	hESC, Mix	CCo/TF		X	56	0.0427373
BLUElight	4088	SMAD3	SMAD family member 3	hESC (COMMON)	CS/CA/CC/CCo/TF	X	X	24	0.00750456
BLACK	4089	SMAD4	SMAD family member 4	hESC, Mix	CCo/TF		X	72	0.0588142
BLACK	4090	SMAD5	SMAD family member 5	hESC, F, Mix	CCo/TF		X
BLUElight	4091	SMAD6	SMAD family member 6	hESC (COMMON)	CA/CC/CCo/TF		X
BLUElight	4092	SMAD7	SMAD family member 7	hESC (COMMON)	CA/CCo/J/TF		X	22
BLUElight	4093	SMAD9	SMAD family member 9	hESC (COMMON)	CCo/TF		X
BLUElight	6595	SMARCA2	SWI/SNF related, matrix associated, actin dependent regulator of chromatin, subfamily a, member 2	hESC (COMMON)	TF	X	X	16
BLACK	6597	SMARCA4	SWI/SNF related, matrix associated, actin dependent regulator of chromatin, subfamily a, member 4	hESC, Endo, Mix	CC/CCo/TF		X	22	0.00986748
BLACK	6598	SMARCB1	SWI/SNF related, matrix associated, actin dependent regulator of chromatin, subfamily b, member 1	hESC, Mix	CC/TF		X
BLACK	6599	SMARCC1	SWI/SNF related, matrix associated, actin dependent regulator of chromatin, subfamily c, member 1	hESC, F, Mix	CCo/TF		X		0.00735225
BLACK	6602	SMARCD1	SWI/SNF related, matrix associated, actin dependent regulator of chromatin, subfamily d, member 1	hESC, Mix	TF		X		0.00654785
BLACK	6603	SMARCD2	SWI/SNF related, matrix associated, actin dependent regulator of chromatin, subfamily d, member 2	hESC, Mix	TF		X
BLACK	6605	SMARCE1	SWI/SNF related, matrix associated, actin dependent regulator of chromatin, subfamily e, member 1	hESC, F, Mix	TF		X
BLUElight	6591	SNAI2	snail homolog 2 (Drosophila)	hESC (COMMON)	CA/CCo/TF		X
BLACK	10302	SNAPC5	small nuclear RNA activating complex, polypeptide 5, 19kDa	hESC, Mix	TF		X
PINK	6622	SNCA	synuclein, alpha (non A4 component of amyloid precursor)	hESC (COMMON)	CS/CCo/J/HS		X
BLACK	11267	SNF8	SNF8, ESCRT-II complex subunit, homolog (S. cerevisiae)	hESC, Mix	TF		X	24	0.00772908
BLACK	6653	SORL1	sortilin-related receptor, L(DLR class) A repeats-containing	hESC, Endo, Mix	EC non-HS		X
BLACK	6272	SORT1	sortilin 1	hESC, F, Mix	CCo/HS		X
BLACK	6657	SOX2	SRY (sex determining region Y)-box 2	hESC, Mix	CC/CCo/TF		X	25	0.00996851
BLACK	83595	SOX7	SRY (sex determining region Y)-box 7	hESC, Endo, Mix	CCo/TF		X
BLUElight	6662	SOX9	SRY (sex determining region Y)-box 9	hESC (COMMON)	CA/CC/CCo/TF		X
BLACK	6667	SP1	Sp1 transcription factor	hESC, Mix	TF		X	30	0.0169134
BLUElight	6670	SP3	Sp3 transcription factor	hESC (COMMON)	TF		X
BLACK	6678	SPARC	secreted protein, acidic, cysteine-rich (osteonectin)	hESC, F, Mix	CCo/EC non-HS		X
BLACK	23013	SPEN	spen homolog, transcriptional regulator (Drosophila)	hESC, Mix	CCo/TF		X
PURPLE	6696	SPP1	secreted phosphoprotein 1 (Osteopontin)	hESC (COMMON)	CA/EC non-HS		X
BLACK	6721	SREBF2	sterol regulatory element binding transcription factor 2	hESC, F, Mix	CCo/TF		X
PINK	6480	ST6GAL1	ST6 beta-galactosamide alpha-2,6-sialyltranferase 1	hESC (COMMON)	HS		X
BLUElight	6772	STAT1	Signal transducer and activator of transcription 1	hESC (COMMON)	CCo/TF	X	X	21	0.00480834
BLACK	6773	STAT2	Signal transducer and activator of transcription 2	hESC, Endo, Mix	CCo/TF		X
BLACK	6774	STAT3	Signal transducer and activator of transcription 3	hESC, F, Mix	CCo/TF		X	26	0.0105491
BLACK	6778	STAT6	Signal transducer and activator of transcription 6	hESC, Mix	CCo/TF		X		0.00884807
BLACK	29966	STRN3	striatin, calmodulin binding protein 3	hESC, Mix	CCo/TF		X
BLACK	6810	STX4	syntaxin 4	hESC, Mix	CCo/EC non-HS		X
BLACK	10923	SUB1	SUB1 homolog (S. cerevisiae)	hESC, Mix	TF		X	24	0.00726982
BLACK	51684	SUFU	suppressor of fused homolog (Drosophila)	hESC, Endo, Mix	CCo/TF		X
BLACK	7341	SUMO1	SMT3 suppressor of mif two 3 homolog 1 (S. cerevisiae)	hESC, Endo, Mix	CCo/TF		X	20	0.00824201
BLACK	8464	SUPT3H	suppressor of Ty 3 homolog (S. cerevisiae)	hESC, Mix	TF		X	31	0.00674986
YELLOW	6827	SUPT4H1	suppressor of Ty 4 homolog 1 (S. cerevisiae)	hESC (SPECIFIC)	TF	X	X
BLACK	6863	TAC1	tachykinin, precursor 1	hESC, Endo	CS/CCo/EC non-HS		X
BLACK	10474	TADA3	transcriptional adaptor 3 (NGG1 homolog, yeast)-like	hESC, Mix	CCo/TF		X	30	0.0114263
BLACK	6872	TAF1	TAF1 RNA polymerase II, TATA box binding protein (TBP)-associated factor, 250kDa	hESC, Mix	CC/TF		X	31	0.0162064
BLUElight	6881	TAF10	TAF10 RNA polymerase II, TATA box binding protein (TBP)-associated factor, 30kDa	hESC (COMMON)	TF		X	32	0.0151544
BLACK	6882	TAF11	TAF11 RNA polymerase II, TATA box binding protein (TBP)-associated factor, 28kDa	hESC, Mix	TF		X	27	0.00782369
BLACK	6883	TAF12	TAF12 RNA polymerase II, TATA box binding protein (TBP)-associated factor, 20kDa	hESC, Mix	TF		X	33	0.0116149
BLACK	6884	TAF13	TAF13 RNA polymerase II, TATA box binding protein (TBP)-associated factor, 18kDa	hESC, F, Mix	TF		X	27	0.00853458
BLUElight	9015	TAF1A	TATA box binding protein (TBP)-associated factor, RNA polymerase I, A, 48kDa	hESC (COMMON)	TF		X
BLUElight	9014	TAF1B	TATA box binding protein (TBP)-associated factor, RNA polymerase I, B, 63kDa	hESC (COMMON)	TF		X
BLACK	83860	TAF3	TAF3 RNA polymerase II, TATA box binding protein (TBP)-associated factor, 140kDa	hESC, Mix	TF		X	26	0.0134327
BLACK	6877	TAF5	TAF5 RNA polymerase II, TATA box binding protein (TBP)-associated factor, 100kDa	hESC, F, Mix	TF		X	27	0.0082224
BLACK	10629	TAF6L	TAF6-like RNA polymerase II, p300/CBP-associated factor (PCAF)-associated factor, 65kDa	hESC, F, Mix	TF		X	15
BLACK	129685	TAF8	TAF8 RNA polymerase II, TATA box binding protein (TBP)-associated factor, 43kDa	hESC, F, Mix	TF		X	26	0.00956145
BLACK	6880	TAF9	TAF9 RNA polymerase II, TATA box binding protein (TBP)-associated factor, 32kDa	hESC, Mix	TF		X	35	0.0127885
BLUElight	51616	TAF9B	TAF9B RNA polymerase II, TATA box binding protein (TBP)-associated factor, 31kDa	hESC (COMMON)	TF	X	X	26	0.00935722
BLACK	6907	TBL1X	transducin (beta)-like 1X-linked	hESC, F, Mix	CCo/TF		X	15	0.00512006
BLACK	79718	TBL1XR1	transducin (beta)-like 1 X-linked receptor 1	hESC, F, Mix	CCo/TF		X	23	0.00632307
BLUElight	6929	TCF3	transcription factor 3 (E2A immunoglobulin enhancer binding factors E12/E47)	hESC (COMMON)	CC/TF		X	26	0.00867401
BLACK	6925	TCF4	transcription factor 4	hESC, F, Mix	TF		X
BLUElight	6932	TCF7	transcription factor 7 (T-cell specific, HMG-box)	hESC (COMMON)	CCo/TF		X
BLACK	6934	TCF7L2	transcription factor 7-like 2 (T-cell specific, HMG-box)	hESC, F, Mix	CC/CCo/TF		X	17	0.0063304
BLACK	7003	TEAD1	TEA domain family member 1 (SV40 transcriptional enhancer factor)	hESC, Endo, Mix	CCo/TF		X
PURPLE	7010	TEK	TEK tyrosine kinase, endothelial	hESC (COMMON)	CS/CCo/J/EC non-HS	X	X
BLACK	7022	TFAP2C	transcription factor AP-2 gamma (activating enhancer binding protein 2 gamma)	hESC, Endo, Mix	CCo/TF		X
BLACK	7024	TFCP2	transcription factor CP2	hESC, Mix	TF		X
BLUElight	7027	TFDP1	transcription factor Dp-1	hESC (COMMON)	CC/TF		X	26	0.00632558
BLACK	7029	TFDP2	transcription factor Dp-2 (E2F dimerization partner 2)	hESC, Endo, Mix	CC/TF		X	17
BLACK	7030	TFE3	transcription factor binding to IGHM enhancer 3	hESC, F, Mix	TF		X
PINK	7035	TFPI	tissue factor pathway inhibitor (lipoprotein-associated coagulation inhibitor)	hESC (COMMON)	HS		X
PINK	7037	TFRC	transferrin receptor (p90, CD71)	hESC (COMMON)	HS		X
BLACK	7039	TGFA	transforming growth factor, alpha	hESC, Endo	CC/CCo/EC non-HS		X
PINK	7040	TGFB1	transforming growth factor, beta 1	hESC (COMMON)	CA/CC/CCo/HS	X	X	29	0.0111699
BLACK	7041	TGFB1I1	transforming growth factor beta 1 induced transcript 1	hESC, F, Mix	CA/CCo/J/EC non-HS/TF		X
PINK	7042	TGFB2	transforming growth factor, beta 2	hESC (COMMON)	CA/CC/CCo/HS		X	25	0.0111721
BLACK	7049	TGFBR3	transforming growth factor, beta receptor III	hESC, Endo, Mix	CCo/HS		X
BLUElight	7050	TGIF1	TGFB-induced factor homeobox 1	hESC (COMMON)	CCo/TF		X
PINK	7057	THBS1	thrombospondin 1	hESC (COMMON)	CA/CC/CCo/HS		X		0.00493472
BLACK	7058	THBS2	thrombospondin 2	hESC, Endo, F	CA/CCo/HS		X
BLACK	7059	THBS3	thrombospondin 3	hESC, Endo, F	CA/HS		X
BLACK	9967	THRAP3	thyroid hormone receptor associated protein 3	hESC, Endo, Mix	CCo/TF		X
BLACK	7068	THRB	thyroid hormone receptor, beta (erythroblastic leukemia viral (v-erb-a) oncogene homolog 2, avian)	hESC, Endo, Mix	TF		X
BLACK	7076	TIMP1	TIMP metallopeptidase inhibitor 1	hESC, F, Mix	EC non-HS		X	17	0.0111371
BLACK	7077	TIMP2	TIMP metallopeptidase inhibitor 2	hESC, Mix	CCo/EC non-HS		X
PINK	7078	TIMP3	TIMP metallopeptidase inhibitor 3	hESC (COMMON)	HS		X
BLUElight	7088	TLE1	transducin-like enhancer of split 1 (E(sp1) homolog, Drosophila)	hESC (COMMON)	CCo/TF	X	X
BLACK	7094	TLN1	talin 1	hESC, F, Mix	CS/CA/J/EC non-HS		X		0.00541922
BLACK	23671	TMEFF2	transmembrane protein with EGF-like and two follistatin-like domains 2/Tomoregulin 2	hESC, F, Mix	EC non-HS		X
ORANGE	7113	TMPRSS2	transmembrane protease, serine 2	hESC (SPECIFIC)	EC non-HS	X	X
PINK	3371	TNC	tenascin C	hESC (COMMON)	CA/CCo/HS		X
PINK	4982	TNFRSF11B	tumor necrosis factor receptor superfamily, member 11b	hESC (COMMON)	CCo/HS		X
BLACK	7132	TNFRSF1A	tumor necrosis factor receptor superfamily, member 1A	hESC, Mix	CCo/EC non-HS		X
ORANGE	8600	TNFSF11	tumor necrosis factor (ligand) superfamily, member 11	hESC (SPECIFIC)	CA/CCo/EC non-HS		X
BLACK	7157	TP53	tumor protein p53	hESC, F, Mix	CC/CCo/TF		X	93	0.0821448
YELLOW	7158	TP53BP1	tumor protein p53 binding protein 1	hESC (SPECIFIC)	TF	X	X
BLACK	7159	TP53BP2	tumor protein p53 binding protein, 2	hESC, Endo	CC/CCo/TF		X
BLACK	57761	TRIB3	tribbles homolog 3 (Drosophila)	hESC, F, Mix	CCo/TF		X
BLACK	10155	TRIM28	tripartite motif-containing 28	hESC, Mix	TF		X
BLACK	8295	TRRAP	transformation/transcription domain-associated protein	hESC, Mix	CC/TF		X	36	0.0176949
BLACK	85480	TSLP	thymic stromal lymphopoietin	hESC, Endo, Mix	EC non-HS		X
ORANGE	7273	TTN	titin	hESC (SPECIFIC)	CS/CC/EC non-HS	X	X
BLACK	7295	TXN	thioredoxin	hESC, F, Mix	CCo/HS		X
BLACK	7329	UBE2I	ubiquitin-conjugating enzyme E2I (UBC9 homolog, yeast)	hESC, Endo, Mix	CC/CCo/TF		X
BLACK	7332	UBE2L3	ubiquitin-conjugating enzyme E2L 3	hESC, Endo, Mix	CC/TF		X
BLACK	7337	UBE3A	ubiquitin protein ligase E3A	hESC, Mix	CCo/TF		X
BLACK	7874	USP7	ubiquitin specific peptidase 7 (herpes virus-associated)	hESC, Mix	TF		X
BLACK	1462	VCAN	versican	hESC, Endo, Mix	CA/EC non-HS		X
PINK	7422	VEGFA	vascular endothelial growth factor A	hESC (COMMON)	CA/CCo/HS	X	X	16
BLACK	7423	VEGFB	vascular endothelial growth factor B	hESC, F, Mix	CCo/HS		X
BLACK	7424	VEGFC	vascular endothelial growth factor C	hESC, Endo, Mix	CCo/EC non-HS		X	18	0.00952652
BLACK	7428	VHL	von Hippel-Lindau tumor suppressor	hESC, Mix	TF		X
PURPLE	9948	WDR1	WD repeat domain 1	hESC (COMMON)	EC non-HS		X
BLACK	79084	WDR77	WD repeat domain 77	hESC, Mix	TF		X
BLUElight	7466	WFS1	Wolfram syndrome 1 (wolframin)	hESC (COMMON)	CCo/TF	X	X
ORANGE	11197	WIF1	WNT inhibitory factor 1	hESC (SPECIFIC)	CCo/EC non-HS		X
BLACK	7473	WNT3	Wingless-type MMTV integration site family, member 3	hESC, Mix	CCo/EC non-HS		X
BLACK	7474	WNT5A	Wingless-type MMTV integration site family, member 5A	hESC, Endo, Mix	CA/CC/CCo/EC non-HS/TF		X
BLACK	7475	WNT6	Wingless-type MMTV integration site family, member 6	hESC, Mix	CCo/EC non-HS		X
BLACK	11060	WWP2	WW domain containing E3 ubiquitin protein ligase 2	hESC, Endo, Mix	TF		X
BLUElight	10413	YAP1	Yes-associated protein 1, 65kDa	hESC (COMMON)	CCo/TF		X
BLACK	4904	YBX1	Y box binding protein 1	hESC, Mix	EC non-HS/TF		X
BLACK	55689	YEATS2	YEATS domain containing 2	hESC, Mix	TF		X
BLACK	7529	YWHAB	tyrosine 3-monooxygenase/tryptophan 5-monooxygenase activation protein, beta polypeptide	hESC, Mix	CCo/TF		X	18
BLACK	7534	YWHAZ	tyrosine 3-monooxygenase/tryptophan 5-monooxygenase activation protein, zeta polypeptide	hESC, Endo, Mix	CCo/TF		X	19	0.00564977
BLACK	7528	YY1	YY1 transcription factor	hESC, Mix	TF		X	15
BLUElight	463	ZFHX3	zinc finger homeobox 3	hESC (COMMON)	TF	X	X	24	0.00710285
BLACK	10782	ZNF274	zinc finger protein 274	hESC, Endo, Mix	TF		X
YELLOW	54925	ZNF434	zinc finger protein 434	hESC (SPECIFIC)	TF	X

## Sheet: C) ALL_EC
Colour	EntrezGene ID	Official Gene Symbol	Name	Transcriptome	GO term	C/S	TF/EC	Hub	Bottleneck
BLACK	2	A2M	alpha 2-Macroglobulin	hESC, Mix	CCo/HS		X	16	1957.85
PINK	9429	ABCG2	ATP-binding cassette, sub-family G (WHITE), member 2	hESC (COMMON)	HS		X
BLACK	87	ACTN1	actinin, alpha 1	hESC, F, Mix	CS/CA/J/EC non-HS		X	20	4408.72
PURPLE	81	ACTN4	actinin, alpha 4	hESC (COMMON)	CS/EC non-HS			17
PURPLE	91	ACVR1B	activin A receptor, type IB (ALK4)	hESC (COMMON)	CC/CCo/EC non-HS	X	X
BLACK	93	ACVR2B	activin A receptor, type IIB	hESC, Endo, Mix	CCo/EC non-HS		X
BLACK	6868	ADAM17	ADAM metallopeptidase domain 17	hESC, Mix	CA/CC/CCo/J/EC non-HS		X		1959.9
PURPLE	133	ADM	adrenomedullin	hESC (COMMON)	CCo/EC non-HS	X	X		4050.79
BLACK	174	AFP	alpha-fetoprotein	hESC, Endo, Mix	CCo/EC non-HS		X
PURPLE	226	ALDOA	aldolase A, fructose-bisphosphate	hESC (COMMON)	CS/EC non-HS		X	16	2390.51
PINK	348	APOE	apolipoprotein E	hESC (COMMON)	CS/CCo/HS				8049.47
BLACK	351	APP	amyloid beta (A4) precursor protein	hESC, Mix	CA/CC/CCo/HS		X	36	18912.9
BLACK	567	B2M	beta-2-microglobulin	hESC, F, Mix	CCo/HS		X		5524.03
PURPLE	627	BDNF	brain-derived neurotrophic factor	hESC (COMMON)	CCo/EC non-HS		X
BLACK	632	BGLAP	bone gamma-carboxyglutamate (gla) protein	hESC, Mix	CA/CC/CCo/EC non-HS/TF		X
PINK	650	BMP2	bone morphogenetic protein 2	hESC (COMMON)	CC/CCo/HS	X	X		2693.85
BLACK	655	BMP7	bone morphogenetic protein 7	hESC, Mix	CC/CCo/HS		X
BLACK	659	BMPR2	bone morphogenetic protein receptor, type II	hESC, Mix	CCo/EC non-HS		X
BLACK	56005	C19orf10	chromosome 19 open reading frame 10	hESC, Mix	EC non-HS		X
PURPLE	708	C1QBP	complement component 1, q subcomponent binding protein	hESC (COMMON)	EC non-HS	X	X
ORANGE	796	CALCA	calcitonin-related polypeptide alpha	hESC (SPECIFIC)	CA/CCo/EC non-HS	X
BLACK	801	CALM1	calmodulin 1 (phosphorylase kinase, delta)	hESC, Endo, Mix	CCo/EC non-HS		X
BLACK	811	CALR	calreticulin	hESC, F, Mix	CS/CC/CS/CCo/EC non-HS		X
BLACK	857	CAV1	caveolin 1, caveolae protein, 22kDa	hESC, Endo, Mix	CCo/J/EC non-HS		X		3374.63
PINK	6347	CCL2	chemokine (C-C motif) ligand 2	hESC (COMMON)	CS/CA/CCo/HS		X
ORANGE	10344	CCL26	chemokine (C-C motif) ligand 26	hESC (SPECIFIC)	CS/CCo/EC non-HS		X
BLACK	958	CD40	CD40 molecule, TNF receptor superfamily member 5	hESC, Endo, Mix	CCo/EC non-HS		X
PURPLE	960	CD44	CD44 molecule (Indian blood group)	hESC (COMMON)	CA/CCo/EC non-HS		X	22	2439.88
BLACK	972	CD74	CD74 molecule, major histocompatibility complex, class II invariant chain	hESC, Endo, Mix	CCo/EC non-HS				2680
RED	1006	CDH8	cadherin 8, type 2	hESC (SPECIFIC)	CA/HS	X	X
RED	1056	CEL	carboxyl ester lipase (bile salt-stimulated lipase)	hESC (SPECIFIC)	HS		X
ORANGE	9350	CER1	cerberus 1, cysteine knot superfamily, homolog (Xenopus laevis)	hESC (SPECIFIC)	CCo/EC non-HS	X	X
BLACK	1191	CLU	clusterin	hESC, F, Mix	HS		X	15
PINK	1301	COL11A1	collagen, type XI, alpha 1	hESC (COMMON)	CA/HS				2724.47
PINK	80781	COL18A1	collagen, type XVIII, alpha 1	hESC (COMMON)	CA/HS		X
PINK	1277	COL1A1	collagen, type I, alpha 1	hESC (COMMON)	CA/CCo/HS		X
BLACK	1278	COL1A2	collagen, type I, alpha 2	hESC, Endo, Mix	CCo/HS		X		3107.41
BLACK	1460	CSNK2B	casein kinase 2, beta polypeptide	hESC, Mix	CCo/EC non-HS/TF		X
BLACK	1509	CTSD	cathepsin D	hESC, F, Mix	EC non-HS		X
BLACK	1514	CTSL1	cathepsin L1	hESC, F, Mix	EC non-HS		X		4014
PINK	6387	CXCL12	chemokine (C-X-C motif) ligand 12 (stromal cell-derived factor 1)	hESC (COMMON)	CS/CA/CCo/HS		X		2320.1
BLACK	7852	CXCR4	chemokine (C-X-C motif) receptor 4	hESC, Endo, Mix	CCo/EC non-HS		X	15	4459.38
BLACK	54205	CYCS	cytochrome c, somatic	hESC, F, Mix	HS		X
PINK	3491	CYR61	cysteine-rich, angiogenic inducer, 61	hESC (COMMON)	CA/CCo/HS		X
BLACK	1605	DAG1	dystroglycan 1 (dystrophin-associated glycoprotein 1)	hESC, F, Mix	CS/CA/CCo/J/EC non-HS				2532.21
PURPLE	780	DDR1	discoidin domain receptor tyrosine kinase 1	hESC (COMMON)	CA/CCo/EC non-HS		X		6682
BLACK	22943	DKK1	Dickkopf homolog 1	hESC, Mix	CCo/EC non-HS		X
BLACK	28514	DLL1	delta-like 1 (Drosophila)	hESC, Endo, Mix	CA/CCo/EC non-HS				2301.06
PURPLE	1756	DMD	dystrophin	hESC (COMMON)	CCo/J/EC non-HS	X
BLACK	667	DST	dystonin	hESC, Endo, Mix	CS/CA/CC/CCo/J/EC non-HS		X
BLACK	1906	EDN1	endothelin 1	hESC, Endo, Mix	CS/CC/CS/CCo/EC non-HS		X	15	5038.26
PURPLE	1956	EGFR	epidermal growth factor receptor	hESC (COMMON)	CA/CC/CCo/EC non-HS	X	X	43	21474.8
PINK/BLUElight	2023	ENO1	enolase 1, (alpha)	hESC (COMMON)	HS/TF		X
BLACK	5167	ENPP1	ectonucleotide pyrophosphatase/phosphodiesterase 1	hESC, Endo, Mix	CCo/HS				2682
PURPLE/BLUElight	5168	ENPP2	ectonucleotide pyrophosphatase/phosphodiesterase 2	hESC (COMMON)	CCo/EC non-HS/TF	X	X
BLACK	955	ENTPD6	ectonucleoside triphosphate diphosphohydrolase 6 (putative function)	hESC, Mix	EC non-HS		X
BLACK	2057	EPOR	erythropoietin receptor	hESC, Mix	CCo/EC non-HS		X
BLACK	2064	ERBB2	v-erb-b2 erythroblastic leukemia viral oncogene homolog 2, neuro/glioblastoma derived oncogene homolog (avian)	hESC, F, Mix	CA/CCo/HS		X	18	5455.31
PURPLE	2065	ERBB3	v-erb-b2 erythroblastic leukemia viral oncogene homolog 3 (avian)	hESC (COMMON)	CA/CCo/EC non-HS		X
PURPLE	355	FAS	Fas (TNF receptor superfamily, member 6)	hESC (COMMON)	CCo/EC non-HS		X
BLACK	8817	FGF18	Fibroblast growth factor 18	hESC, Endo	CCo/HS		X
BLACK	9965	FGF19	Fibroblast growth factor 19	hESC, Mix	CCo/EC non-HS		X
PINK/BLUElight	2247	FGF2	Fibroblast growth factor 2	hESC (COMMON)	CC/CCo/HS/TF	X	X
RED	2249	FGF4	fibroblast growth factor 4	hESC (SPECIFIC)	CA/CCo/HS	X	X
BLACK	2252	FGF7	Fibroblast growth factor 7	hESC, F	CS/CCo/HS		X
PINK	2260	FGFR1	Fibroblast growth factor receptor 1	hESC (COMMON)	CC/CCo/HS	X	X		2634.22
BLACK	2263	FGFR2	Fibroblast growth factor receptor 2	hESC, Endo, Mix	CC/CCo/HS		X
BLACK	2261	FGFR3	fibroblast growth factor receptor 3	hESC, Endo, Mix	CCo/J/HS		X
RED	2264	FGFR4	Fibroblast growth factor receptor 4	hESC (SPECIFIC)	CCo/J/HS	X	X
BLACK	2266	FGG	fibrinogen gamma chain	hESC, Endo, F	CCo/HS		X
BLACK	2316	FLNA	filamin A, alpha	hESC, F, Mix	CS/CCo/EC non-HS/TF		X		2716.27
PINK	2321	FLT1	fms-related tyrosine kinase 1 (vascular endothelial growth factor/vascular permeability factor receptor)	hESC (COMMON)	CCo/HS	X	X
PINK	2335	FN1	fibronectin 1	hESC (COMMON)	CA/HS		X	26	6988.78
PINK	10468	FST	Follistatin	hESC (COMMON)	CCo/HS	X
PINK	11167	FSTL1	Follistatin-like 1	hESC (COMMON)	CCo/HS	X
PURPLE	8321	FZD1	Frizzled homolog 1	hESC (COMMON)	CCo/EC non-HS	X	X
BLACK	11211	FZD10	Frizzled homolog 10	hESC, Endo, Mix	CS/CCo/EC non-HS		X
PURPLE	9518	GDF15	growth differentiation factor 15	hESC (COMMON)	CCo/EC non-HS		X
PURPLE	11010	GLIPR1	GLI pathogenesis-related 1	hESC (COMMON)	EC non-HS		X
PURPLE	2778	GNAS	GNAS complex locus	hESC (COMMON)	CCo/EC non-HS	X	X
PURPLE	2882	GPX7	glutathione peroxidase 7	hESC (COMMON)	EC non-HS				2680
PURPLE	3020	H3F3A	H3 histone, family 3A	hESC (COMMON)	EC non-HS		X
PURPLE	22927	HABP4	hyaluronan binding protein 4	hESC (COMMON)	EC non-HS	X	X
BLACK	3068	HDGF	hepatoma-derived growth factor (high-mobility group protein 1-like)	hESC, Mix	CCo/HS		X
PURPLE	8359	HIST1H4A	histone cluster 1, H4a	hESC (COMMON)	CCo/EC non-HS	X	X		2705.08
PINK/BLUElight	3146	HMGB1	high mobility group box 1	hESC (COMMON)	HS/TF		X
BLACK	3192	HNRNPU	heterogeneous nuclear ribonucleoprotein U (scaffold attachment factor A)	hESC, F, Mix	EC non-HS		X
BLACK	3315	HSPB1	heat shock 27kDa protein 1	hESC, F, Mix	CCo/EC non-HS		X		2680
BLACK	3329	HSPD1	heat shock 60kDa protein 1 (chaperonin)	hESC, Mix	CCo/EC non-HS		X		2855.37
ORANGE	3416	IDE	insulin-degrading enzyme	hESC (SPECIFIC)	CCo/EC non-HS	X
PINK	3486	IGFBP3	insulin-like growth factor binding protein 3	hESC (COMMON)	CCo/HS		X		5001.63
BLACK	3488	IGFBP5	insulin-like growth factor binding protein 5	hESC, Endo, Mix	CCo/HS				2680
ORANGE	150084	IGSF5	immunoglobulin superfamily, member 5	hESC (SPECIFIC)	CA/J/EC non-HS	X	X
BLACK	3553	IL1B	interleukin 1, beta	hESC, Endo, F	CA/CC/CCo/EC non-HS		X
PINK	3569	IL6	Interleukin 6	hESC (COMMON)	CCo/HS		X
BLACK	3570	IL6R	Interleukin 6 receptor	hESC, Endo	CCo/EC non-HS		X
PURPLE	3572	IL6ST	Interleukin 6 signal transducer gp130	hESC (COMMON)	CCo/EC non-HS		X
BLACK	3576	IL8	interleukin 8	hESC, Endo, F	CA/CC/CCo/HS		X
PINK	3624	INHBA	inhibin, beta A / Activin A	hESC (COMMON)	CC/CCo/HS	X
ORANGE	83729	INHBE	inhibin, beta E	hESC (SPECIFIC)	EC non-HS	X
BLACK	3643	INSR	insulin receptor	hESC, Endo, Mix	CC/CCo/HS		X
BLACK	3678	ITGA5	integrin, alpha 5 (fibronectin receptor, alpha polypeptide)	hESC, Mix	CA/CCo/J/HS		X	32
PURPLE	3655	ITGA6	integrin, alpha 6 (CD49f)	hESC (COMMON)	CA/CCo/J/EC non-HS		X	40	15218.1
PINK	3685	ITGAV	integrin, alpha V (vitronectin receptor, alpha polypeptide, antigen CD51)	hESC (COMMON)	CA/CCo/HS		X	40	12409.4
BLACK	3688	ITGB1	integrin, beta 1 (fibronectin receptor, beta polypeptide, antigen CD29 includes MDF2, MSK12)	hESC, Endo, Mix	CS/CA/CC/CCo/J/HS		X	46	18093.3
PURPLE	83700	JAM3	junctional adhesion molecule 3	hESC (COMMON)	CS/CA/CCo/J/EC non-HS	X	X
BLACK	3791	KDR	kinase insert domain receptor (a type III receptor tyrosine kinase) (VEGFR)	hESC, Mix	CA/CCo/HS		X	16	3827.71
PURPLE	3815	KIT	v-kit Hardy-Zuckerman 4 feline sarcoma viral oncogene homolog	hESC (COMMON)	CS/CCo/EC non-HS	X	X
PURPLE	4254	KITLG	KIT ligand	hESC (COMMON)	CA/CCo/EC non-HS		X
ORANGE	3818	KLKB1	kallikrein B, plasma (Fletcher factor) 1	hESC (SPECIFIC)	EC non-HS	X
PINK	284217	LAMA1	laminin, alpha 1	hESC (COMMON)	CA/CCo/J/HS		X	15
BLACK	3908	LAMA2	laminin, alpha 2	hESC, F, Mix	CA/HS		X
PINK	3910	LAMA4	laminin, alpha 4	hESC (COMMON)	CA/HS		X
BLACK	3912	LAMB1	laminin, beta 1	hESC, Endo, Mix	CA/EC non-HS		X
BLACK	3918	LAMC2	laminin, gamma 2	hESC, Endo, F	CA/HS		X
BLACK	3953	LEPR	leptin receptor	hESC, Endo, Mix	CCo/EC non-HS		X
BLACK	3956	LGALS1	lectin, galactoside-binding, soluble, 1	hESC, Mix	CA/CCo/EC non-HS		X
PURPLE	3958	LGALS3	lectin, galactoside-binding, soluble, 3	hESC (COMMON)	EC non-HS		X
PINK	3977	LIFR	Leukemia inhibitory factor receptor	hESC (COMMON)	CCo/HS		X
BLACK	9388	LIPG	lipase, endothelial	hESC, Mix	HS		X
PINK	4012	LNPEP	leucyl/cystinyl aminopeptidase	hESC (COMMON)	CCo/HS		X
BLACK	1902	LPAR1	lysophosphatidic acid receptor 1	hESC, F, Mix	CCo/EC non-HS		X	20	5909.38
BLACK	4023	LPL	lipoprotein lipase	hESC, Endo, Mix	HS		X		4107.99
BLACK	4043	LRPAP1	low density lipoprotein receptor-related protein associated protein 1	hESC, Mix	CCo/HS				3212.5
BLACK	5605	MAP2K2	mitogen-activated protein kinase kinase 2	hESC, F, Mix	CCo/J/EC non-HS		X
BLACK	4137	MAPT	microtubule-associated protein tau	hESC, Endo	CS/HS		X		2039.11
PINK	4233	MET	met proto-oncogene (hepatocyte growth factor receptor)	hESC (COMMON)	CC/CCo/HS	X	X	24	10501.7
BLACK	4276	MICA	MHC class I polypeptide-related sequence A	hESC, Endo, Mix	CCo/EC non-HS		X
BLACK	4323	MMP14	matrix metallopeptidase 14 (membrane-inserted)	hESC, Endo, Mix	CA/HS/TF		X		2953.26
BLACK	4318	MMP9	matrix metallopeptidase 9 (gelatinase B, 92kDa gelatinase, 92kDa type IV collagenase)	hESC, Endo, Mix	CCo/HS		X		2736.93
BLACK	4582	MUC1	mucin 1, cell surface associated	hESC, F	EC non-HS		X
BLACK	4681	NBL1	neuroblastoma, suppression of tumorigenicity 1	hESC, F, Mix	EC non-HS		X
ORANGE	4838	NODAL	nodal homolog (mouse)	hESC (SPECIFIC)	CCo/EC non-HS	X
PURPLE	4853	NOTCH2	Notch homolog 2 (Drosophila)	hESC (COMMON)	CC/CCo/EC non-HS		X		2526.24
PURPLE	4854	NOTCH3	Notch homolog 3 (Drosophila)	hESC (COMMON)	CCo/EC non-HS		X		2526.24
PURPLE	4879	NPPB	natriuretic peptide precursor B	hESC (COMMON)	CCo/EC non-HS	X
PINK	8829	NRP1	neuropilin 1	hESC (COMMON)	CA/CCo/HS				4022.8
BLACK	4907	NT5E	5'-nucleotidase, ecto (CD73)	hESC, Endo, Mix	HS		X
BLACK	5048	PAFAH1B1	platelet-activating factor acetylhydrolase, isoform Ib, subunit 1 (45kDa)	hESC, Mix	CS/CC/CS/CCo/HS		X		2815.62
PINK	5037	PEBP1	phosphatidylethanolamine binding protein 1	hESC (COMMON)	CC/CCo/HS		X
BLACK	81579	PLA2G12A	phospholipase A2, group XIIA	hESC, F, Mix	EC non-HS		X
ORANGE	50487	PLA2G3	phospholipase A2, group III	hESC (SPECIFIC)	EC non-HS	X	X
BLACK	100137049	PLA2G4B	phospholipase A2, group IVB (cytosolic)	hESC, Mix	CCo/EC non-HS		X
PINK	5327	PLAT	plasminogen activator, tissue	hESC (COMMON)	CCo/HS		X		2552.84
PINK	5328	PLAU	plasminogen activator, urokinase	hESC (COMMON)	CA/CCo/HS		X
PURPLE	5329	PLAUR	plasminogen activator, urokinase receptor	hESC (COMMON)	CCo/EC non-HS		X
ORANGE	5364	PLXNB1	plexin B1	hESC (SPECIFIC)	CS/CCo/EC non-HS	X
BLACK	11243	PMF1	polyamine-modulated factor 1	hESC, Mix	CA/CC/CCo/EC non-HS/TF		X	27	1970.85
BLACK	5663	PSEN1	presenilin 1	hESC, Mix	CA/CCo/HS		X	16	8151.34
BLACK	5664	PSEN2	presenilin 2 (Alzheimer disease 4)	hESC, Mix	CCo/EC non-HS		X
BLACK	5819	PVRL2	poliovirus receptor-related 2 (herpesvirus entry mediator B)	hESC, F, Mix	CS/CA/J/EC non-HS		X
BLACK	29108	PYCARD	PYD and CARD domain containing	hESC, Endo, Mix	CS/CCo/EC non-HS		X
BLACK	6198	RPS6KB1	ribosomal protein S6 kinase, 70kDa, polypeptide 1	hESC, Mix	CC/CCo/J/EC non-HS		X
BLACK	6385	SDC4	syndecan 4	hESC, Endo, Mix	CS/CA/J/EC non-HS			28	7675.41
PINK	5054	SERPINE1	serpin peptidase inhibitor, clade E (nexin, plasminogen activator inhibitor type 1), member 1	hESC (COMMON)	CA/CCo/HS		X	24	10022.8
PURPLE	5274	SERPINI1	serpin peptidase inhibitor, clade I (neuroserpin), member 1	hESC (COMMON)	CA/EC non-HS		X
BLACK	2810	SFN	stratifin	hESC, Endo, Mix	CCo/EC non-HS		X
PINK	6422	SFRP1	Secreted frizzled-related protein 1	hESC (COMMON)	CS/CA/CC/CCo/HS		X
BLACK	6423	SFRP2	Secreted frizzled-related protein 2	hESC, Endo, Mix	CA/CCo/EC non-HS		X
PURPLE	4891	SLC11A2	solute carrier family 11 (proton-coupled divalent metal ion transporters), member 2	hESC (COMMON)	EC non-HS		X
PINK	6622	SNCA	synuclein, alpha (non A4 component of amyloid precursor)	hESC (COMMON)	CS/CCo/J/HS		X
BLACK	6272	SORT1	sortilin 1	hESC, F, Mix	CCo/HS		X		3376.98
BLACK	6810	STX4	syntaxin 4	hESC, Mix	CCo/EC non-HS		X
PURPLE	7010	TEK	TEK tyrosine kinase, endothelial	hESC (COMMON)	CS/CCo/J/EC non-HS		X
PINK	7037	TFRC	transferrin receptor (p90, CD71)	hESC (COMMON)	HS		X		3118.63
BLACK	7039	TGFA	transforming growth factor, alpha	hESC, Endo	CC/CCo/EC non-HS		X		2096.44
PINK	7040	TGFB1	transforming growth factor, beta 1	hESC (COMMON)	CA/CC/CCo/HS	X	X	29	9728.27
BLACK	7041	TGFB1I1	transforming growth factor beta 1 induced transcript 1	hESC, F, Mix	CA/CCo/J/EC non-HS/TF		X
PINK	7042	TGFB2	transforming growth factor, beta 2	hESC (COMMON)	CA/CC/CCo/HS	X	X	25	10580.8
PINK	7057	THBS1	thrombospondin 1	hESC (COMMON)	CA/CC/CCo/HS		X		2066
BLACK	7076	TIMP1	TIMP metallopeptidase inhibitor 1	hESC, F, Mix	EC non-HS		X	17
BLACK	7077	TIMP2	TIMP metallopeptidase inhibitor 2	hESC, Mix	CCo/EC non-HS		X
BLACK	7094	TLN1	talin 1	hESC, F, Mix	CS/CA/J/EC non-HS		X
BLACK	23671	TMEFF2	transmembrane protein with EGF-like and two follistatin-like domains 2/Tomoregulin 2	hESC, F, Mix	EC non-HS		X
ORANGE	7113	TMPRSS2	transmembrane protease, serine 2	hESC (SPECIFIC)	EC non-HS		X
PINK	4982	TNFRSF11B	tumor necrosis factor receptor superfamily, member 11b	hESC (COMMON)	CCo/HS	X
BLACK	7132	TNFRSF1A	tumor necrosis factor receptor superfamily, member 1A	hESC, Mix	CCo/EC non-HS		X
ORANGE	8600	TNFSF11	tumor necrosis factor (ligand) superfamily, member 11	hESC (SPECIFIC)	CA/CCo/EC non-HS	X	X
ORANGE	7273	TTN	titin	hESC (SPECIFIC)	CS/CC/EC non-HS	X	X
BLACK	7295	TXN	thioredoxin	hESC, F, Mix	CCo/HS		X
BLACK	1462	VCAN	versican	hESC, Endo, Mix	CA/EC non-HS		X
PINK	7422	VEGFA	vascular endothelial growth factor A	hESC (COMMON)	CA/CCo/HS		X	16	6817.09
BLACK	7424	VEGFC	vascular endothelial growth factor C	hESC, Endo, Mix	CCo/EC non-HS			18	1984.37
PURPLE	9948	WDR1	WD repeat domain 1	hESC (COMMON)	EC non-HS	X	X
ORANGE	11197	WIF1	WNT inhibitory factor 1	hESC (SPECIFIC)	CCo/EC non-HS	X	X
BLACK	7473	WNT3	Wingless-type MMTV integration site family, member 3	hESC, Mix	CCo/EC non-HS		X
BLACK	7474	WNT5A	Wingless-type MMTV integration site family, member 5A	hESC, Endo, Mix	CA/CC/CCo/EC non-HS/TF		X		5801.12
BLACK	4904	YBX1	Y box binding protein 1	hESC, Mix	EC non-HS/TF		X		2617.54

## Sheet: D) C+S_EC+TF
Colour	EntrezGene ID	Official Gene Symbol	Name	Transcriptome	GO term	C/S	TF/EC	Hub	Bottleneck
PINK	9429	ABCG2	ATP-binding cassette, sub-family G (WHITE), member 2	hESC (COMMON)	HS		X
PURPLE	81	ACTN4	actinin, alpha 4	hESC (COMMON)	CS/EC non-HS			17
PURPLE	91	ACVR1B	activin A receptor, type IB (ALK4)	hESC (COMMON)	CC/CCo/EC non-HS	X	X
PURPLE	133	ADM	adrenomedullin	hESC (COMMON)	CCo/EC non-HS	X	X		4050.79
PURPLE	226	ALDOA	aldolase A, fructose-bisphosphate	hESC (COMMON)	CS/EC non-HS		X	16	2390.51
BLUElight	323	APBB2	amyloid beta (A4) precursor protein-binding, family B, member 2	hESC (COMMON)	CC/CCo/TF		X
PINK	348	APOE	apolipoprotein E	hESC (COMMON)	CS/CCo/HS				8049.47
YELLOW	9915	ARNT2	aryl-hydrocarbon receptor nuclear translocator 2	hESC (SPECIFIC)	TF	X
BLUElight	467	ATF3	activating transcription factor 3	hESC (COMMON)	TF		X
PURPLE	627	BDNF	brain-derived neurotrophic factor	hESC (COMMON)	CCo/EC non-HS		X
PINK	650	BMP2	bone morphogenetic protein 2	hESC (COMMON)	CC/CCo/HS	X	X		2693.85
BLUElight	672	BRCA1	breast cancer 1, early onset	hESC (COMMON)	CS/CA/CC/CCo/J/TF	X		32	10937.7
BLUElight	8725	C19orf2	chromosome 19 open reading frame 2	hESC (COMMON)	TF	X		26
PURPLE	708	C1QBP	complement component 1, q subcomponent binding protein	hESC (COMMON)	EC non-HS	X	X
ORANGE	796	CALCA	calcitonin-related polypeptide alpha	hESC (SPECIFIC)	CA/CCo/EC non-HS	X
PINK	6347	CCL2	chemokine (C-C motif) ligand 2	hESC (COMMON)	CS/CA/CCo/HS		X
ORANGE	10344	CCL26	chemokine (C-C motif) ligand 26	hESC (SPECIFIC)	CS/CCo/EC non-HS		X
YELLOW	902	CCNH	cyclin H	hESC (SPECIFIC)	CC/TF	X	X	35	2684.11
PURPLE	960	CD44	CD44 molecule (Indian blood group)	hESC (COMMON)	CA/CCo/EC non-HS		X	22	2439.88
RED	1006	CDH8	cadherin 8, type 2	hESC (SPECIFIC)	CA/HS	X	X
RED	1056	CEL	carboxyl ester lipase (bile salt-stimulated lipase)	hESC (SPECIFIC)	HS		X
BLUElight	1063	CENPF	centromere protein F, 350/400ka (mitosin)	hESC (COMMON)	CC/TF		X
ORANGE	9350	CER1	cerberus 1, cysteine knot superfamily, homolog (Xenopus laevis)	hESC (SPECIFIC)	CCo/EC non-HS	X	X
BLUElight	10370	CITED2	Cbp/p300-interacting transactivator, with Glu/Asp-rich carboxy-terminal domain, 2	hESC (COMMON)	CA/CC/CCo/TF				2279.46
PINK	1301	COL11A1	collagen, type XI, alpha 1	hESC (COMMON)	CA/HS				2724.47
PINK	80781	COL18A1	collagen, type XVIII, alpha 1	hESC (COMMON)	CA/HS		X
PINK	1277	COL1A1	collagen, type I, alpha 1	hESC (COMMON)	CA/CCo/HS		X
BLUElight	1390	CREM	cAMP responsive element modulator	hESC (COMMON)	CCo/TF		X
PINK	6387	CXCL12	chemokine (C-X-C motif) ligand 12 (stromal cell-derived factor 1)	hESC (COMMON)	CS/CA/CCo/HS		X		2320.1
PINK	3491	CYR61	cysteine-rich, angiogenic inducer, 61	hESC (COMMON)	CA/CCo/HS		X
PURPLE	780	DDR1	discoidin domain receptor tyrosine kinase 1	hESC (COMMON)	CA/CCo/EC non-HS		X		6682
PURPLE	1756	DMD	dystrophin	hESC (COMMON)	CCo/J/EC non-HS	X
YELLOW	8721	EDF1	endothelial differentiation-related factor 1	hESC (SPECIFIC)	TF	X		27
PURPLE	1956	EGFR	epidermal growth factor receptor	hESC (COMMON)	CA/CC/CCo/EC non-HS	X	X	43	21474.8
PINK/BLUElight	2023	ENO1	enolase 1, (alpha)	hESC (COMMON)	HS/TF		X
PURPLE/BLUElight	5168	ENPP2	ectonucleotide pyrophosphatase/phosphodiesterase 2	hESC (COMMON)	CCo/EC non-HS/TF	X	X
BLUElight	2034	EPAS1	endothelial PAS domain protein 1	hESC (COMMON)	CCo/TF	X	X	41	11136.1
YELLOW	29924	EPN1	epsin 1	hESC (SPECIFIC)	CCo/TF	X	X
PURPLE	2065	ERBB3	v-erb-b2 erythroblastic leukemia viral oncogene homolog 3 (avian)	hESC (COMMON)	CA/CCo/EC non-HS		X
BLUElight	2113	ETS1	v-ets erythroblastosis virus E26 oncogene homolog 1 (avian)	hESC (COMMON)	CC/TF		X
BLUElight	2114	ETS2	v-ets erythroblastosis virus E26 oncogene homolog 2 (avian)	hESC (COMMON)	TF		X
PURPLE	355	FAS	Fas (TNF receptor superfamily, member 6)	hESC (COMMON)	CCo/EC non-HS		X
PINK/BLUElight	2247	FGF2	Fibroblast growth factor 2	hESC (COMMON)	CC/CCo/HS/TF	X	X
RED	2249	FGF4	fibroblast growth factor 4	hESC (SPECIFIC)	CA/CCo/HS	X	X
PINK	2260	FGFR1	Fibroblast growth factor receptor 1	hESC (COMMON)	CC/CCo/HS	X	X		2634.22
RED	2264	FGFR4	Fibroblast growth factor receptor 4	hESC (SPECIFIC)	CCo/J/HS	X	X
PINK	2321	FLT1	fms-related tyrosine kinase 1 (vascular endothelial growth factor/vascular permeability factor receptor)	hESC (COMMON)	CCo/HS	X	X
PINK	2335	FN1	fibronectin 1	hESC (COMMON)	CA/HS		X	26	6988.78
PINK	10468	FST	Follistatin	hESC (COMMON)	CCo/HS	X
PINK	11167	FSTL1	Follistatin-like 1	hESC (COMMON)	CCo/HS	X
PURPLE	8321	FZD1	Frizzled homolog 1	hESC (COMMON)	CCo/EC non-HS	X	X
BLUElight	2624	GATA2	GATA binding protein 2	hESC (COMMON)	CCo/TF		X
PURPLE	9518	GDF15	growth differentiation factor 15	hESC (COMMON)	CCo/EC non-HS		X
PURPLE	11010	GLIPR1	GLI pathogenesis-related 1	hESC (COMMON)	EC non-HS		X
PURPLE	2778	GNAS	GNAS complex locus	hESC (COMMON)	CCo/EC non-HS	X	X
PURPLE	2882	GPX7	glutathione peroxidase 7	hESC (COMMON)	EC non-HS				2680
BLUElight	2962	GTF2F1	general transcription factor IIF, polypeptide 1, 74kDa	hESC (COMMON)	J/TF	X	X	36	5038.97
BLUElight	2967	GTF2H3	general transcription factor IIH, polypeptide 3, 34kDa	hESC (COMMON)	TF	X		30
PURPLE	3020	H3F3A	H3 histone, family 3A	hESC (COMMON)	EC non-HS		X
PURPLE	22927	HABP4	hyaluronan binding protein 4	hESC (COMMON)	EC non-HS	X	X
BLUElight	9759	HDAC4	histone deacetylase 4	hESC (COMMON)	CCo/TF		X	26	5647.63
BLUElight	9734	HDAC9	histone deacetylase 9	hESC (COMMON)	TF		X	36	2907.98
PURPLE	8359	HIST1H4A	histone cluster 1, H4a	hESC (COMMON)	CCo/EC non-HS	X	X		2705.08
PINK/BLUElight	3146	HMGB1	high mobility group box 1	hESC (COMMON)	HS/TF		X
ORANGE	3416	IDE	insulin-degrading enzyme	hESC (SPECIFIC)	CCo/EC non-HS	X
PINK	3486	IGFBP3	insulin-like growth factor binding protein 3	hESC (COMMON)	CCo/HS		X		5001.63
ORANGE	150084	IGSF5	immunoglobulin superfamily, member 5	hESC (SPECIFIC)	CA/J/EC non-HS	X	X
PINK	3569	IL6	Interleukin 6	hESC (COMMON)	CCo/HS		X
PURPLE	3572	IL6ST	Interleukin 6 signal transducer gp130	hESC (COMMON)	CCo/EC non-HS		X
PINK	3624	INHBA	inhibin, beta A / Activin A	hESC (COMMON)	CC/CCo/HS	X
ORANGE	83729	INHBE	inhibin, beta E	hESC (SPECIFIC)	EC non-HS	X
PURPLE	3655	ITGA6	integrin, alpha 6 (CD49f)	hESC (COMMON)	CA/CCo/J/EC non-HS		X	40	15218.1
PINK	3685	ITGAV	integrin, alpha V (vitronectin receptor, alpha polypeptide, antigen CD51)	hESC (COMMON)	CA/CCo/HS		X	40	12409.4
PURPLE	83700	JAM3	junctional adhesion molecule 3	hESC (COMMON)	CS/CA/CCo/J/EC non-HS	X	X
BLUElight	221895	JAZF1	JAZF zinc finger 1	hESC (COMMON)	TF		X
BLUElight	3725	JUN	jun proto-oncogene	hESC (COMMON)	CC/CCo/TF	X	X	41	18009.3
BLUElight	3728	JUP	junction plakoglobin	hESC (COMMON)	CS/CA/CCo/J/TF	X	X		1927.53
PURPLE	3815	KIT	v-kit Hardy-Zuckerman 4 feline sarcoma viral oncogene homolog	hESC (COMMON)	CS/CCo/EC non-HS	X	X
PURPLE	4254	KITLG	KIT ligand	hESC (COMMON)	CA/CCo/EC non-HS		X
ORANGE	3818	KLKB1	kallikrein B, plasma (Fletcher factor) 1	hESC (SPECIFIC)	EC non-HS	X
BLUElight	26013	L3MBTL1	l(3)mbt-like (Drosophila)	hESC (COMMON)	CC/TF		X
PINK	284217	LAMA1	laminin, alpha 1	hESC (COMMON)	CA/CCo/J/HS		X	15
PINK	3910	LAMA4	laminin, alpha 4	hESC (COMMON)	CA/HS		X
PURPLE	3958	LGALS3	lectin, galactoside-binding, soluble, 3	hESC (COMMON)	EC non-HS		X
PINK	3977	LIFR	Leukemia inhibitory factor receptor	hESC (COMMON)	CCo/HS		X
BLUElight	8543	LMO4	LIM domain only 4	hESC (COMMON)	TF		X
PINK	4012	LNPEP	leucyl/cystinyl aminopeptidase	hESC (COMMON)	CCo/HS		X
YELLOW	400569	MED11	mediator complex subunit 11	hESC (SPECIFIC)	TF	X		15
BLUElight	9440	MED17	mediator complex subunit 17	hESC (COMMON)	CCo/TF	X	X	41	8585.21
YELLOW	219541	MED19	mediator complex subunit 19	hESC (SPECIFIC)	TF	X		17
PINK	4233	MET	met proto-oncogene (hepatocyte growth factor receptor)	hESC (COMMON)	CC/CCo/HS	X	X	24	10501.7
BLUElight	4286	MITF	microphthalmia-associated transcription factor	hESC (COMMON)	CCo/TF		X
BLUElight	8028	MLLT10	myeloid/lymphoid or mixed-lineage leukemia (trithorax homolog, Drosophila); translocated to, 10	hESC (COMMON)	TF		X
BLUElight	4609	MYC	v-myc myelocytomatosis viral oncogene homolog (avian)	hESC (COMMON)	CC/TF	X	X	68	44970.8
BLUElight	80155	NAA15	NMDA receptor regulated 1	hESC (COMMON)	TF		X	24
BLUElight	4780	NFE2L2	nuclear factor (erythroid-derived 2)-like 2	hESC (COMMON)	CCo/TF		X
BLUElight	4792	NFKBIA	nuclear factor of kappa light polypeptide gene enhancer in B-cells inhibitor, alpha	hESC (COMMON)	CCo/TF		X		3192.68
ORANGE	4838	NODAL	nodal homolog (mouse)	hESC (SPECIFIC)	CCo/EC non-HS	X
PURPLE	4853	NOTCH2	Notch homolog 2 (Drosophila)	hESC (COMMON)	CC/CCo/EC non-HS		X		2526.24
PURPLE	4854	NOTCH3	Notch homolog 3 (Drosophila)	hESC (COMMON)	CCo/EC non-HS		X		2526.24
PURPLE	4879	NPPB	natriuretic peptide precursor B	hESC (COMMON)	CCo/EC non-HS	X
BLUElight	2908	NR3C1	nuclear receptor subfamily 3, group C, member 1 (glucocorticoid receptor)	hESC (COMMON)	CCo/TF		X	20	4436.6
PINK	8829	NRP1	neuropilin 1	hESC (COMMON)	CA/CCo/HS				4022.8
PINK	5037	PEBP1	phosphatidylethanolamine binding protein 1	hESC (COMMON)	CC/CCo/HS		X
YELLOW	5204	PFDN5	prefoldin subunit 5	hESC (SPECIFIC)	CCo/TF	X
BLUElight	5308	PITX2	paired-like homeodomain 2	hESC (COMMON)	TF		X	25
ORANGE	50487	PLA2G3	phospholipase A2, group III	hESC (SPECIFIC)	EC non-HS	X	X
PINK	5327	PLAT	plasminogen activator, tissue	hESC (COMMON)	CCo/HS		X		2552.84
PINK	5328	PLAU	plasminogen activator, urokinase	hESC (COMMON)	CA/CCo/HS		X
PURPLE	5329	PLAUR	plasminogen activator, urokinase receptor	hESC (COMMON)	CCo/EC non-HS		X
BLUElight	5359	PLSCR1	phospholipid scramblase 1	hESC (COMMON)	CCo/TF		X
ORANGE	5364	PLXNB1	plexin B1	hESC (SPECIFIC)	CS/CCo/EC non-HS	X
BLUElight	5371	PML	promyelocytic leukemia	hESC (COMMON)	CC/CCo/TF	X	X
BLUElight	5591	PRKDC	protein kinase, DNA-activated, catalytic polypeptide	hESC (COMMON)	TF		X	26	1972.63
YELLOW	57521	RPTOR	regulatory associated protein of MTOR, complex 1	hESC (SPECIFIC)	CC/CCo/TF	X	X
BLUElight	8819	SAP30	Sin3A-associated protein, 30kDa	hESC (COMMON)	TF			22
PINK	5054	SERPINE1	serpin peptidase inhibitor, clade E (nexin, plasminogen activator inhibitor type 1), member 1	hESC (COMMON)	CA/CCo/HS		X	24	10022.8
PURPLE	5274	SERPINI1	serpin peptidase inhibitor, clade I (neuroserpin), member 1	hESC (COMMON)	CA/EC non-HS		X
PINK	6422	SFRP1	Secreted frizzled-related protein 1	hESC (COMMON)	CS/CA/CC/CCo/HS		X
BLUElight	23411	SIRT1	sirtuin (silent mating type information regulation 2 homolog) 1 (S. cerevisiae)	hESC (COMMON)	CC/CCo/TF			19	5729.91
PURPLE	4891	SLC11A2	solute carrier family 11 (proton-coupled divalent metal ion transporters), member 2	hESC (COMMON)	EC non-HS		X
BLUElight	4088	SMAD3	SMAD family member 3	hESC (COMMON)	CS/CA/CC/CCo/TF		X	24	3038.46
BLUElight	4091	SMAD6	SMAD family member 6	hESC (COMMON)	CA/CC/CCo/TF		X
BLUElight	4092	SMAD7	SMAD family member 7	hESC (COMMON)	CA/CCo/J/TF		X	22	8906.59
BLUElight	4093	SMAD9	SMAD family member 9	hESC (COMMON)	CCo/TF		X		2187.4
BLUElight	6595	SMARCA2	SWI/SNF related, matrix associated, actin dependent regulator of chromatin, subfamily a, member 2	hESC (COMMON)	TF			16	2401.35
BLUElight	6591	SNAI2	snail homolog 2 (Drosophila)	hESC (COMMON)	CA/CCo/TF		X
PINK	6622	SNCA	synuclein, alpha (non A4 component of amyloid precursor)	hESC (COMMON)	CS/CCo/J/HS		X
BLUElight	6772	STAT1	Signal transducer and activator of transcription 1	hESC (COMMON)	CCo/TF		X	21	3191.49
YELLOW	6827	SUPT4H1	suppressor of Ty 4 homolog 1 (S. cerevisiae)	hESC (SPECIFIC)	TF	X
BLUElight	6881	TAF10	TAF10 RNA polymerase II, TATA box binding protein (TBP)-associated factor, 30kDa	hESC (COMMON)	TF	X	X	32
BLUElight	9015	TAF1A	TATA box binding protein (TBP)-associated factor, RNA polymerase I, A, 48kDa	hESC (COMMON)	TF	X
BLUElight	9014	TAF1B	TATA box binding protein (TBP)-associated factor, RNA polymerase I, B, 63kDa	hESC (COMMON)	TF	X
BLUElight	51616	TAF9B	TAF9B RNA polymerase II, TATA box binding protein (TBP)-associated factor, 31kDa	hESC (COMMON)	TF	X		26
BLUElight	6929	TCF3	transcription factor 3 (E2A immunoglobulin enhancer binding factors E12/E47)	hESC (COMMON)	CC/TF		X	26
PURPLE	7010	TEK	TEK tyrosine kinase, endothelial	hESC (COMMON)	CS/CCo/J/EC non-HS		X
BLUElight	7020	TFAP2A	transcription factor AP-2 alpha (activating enhancer binding protein 2 alpha)	hESC (COMMON)	TF		X
BLUElight	7027	TFDP1	transcription factor Dp-1	hESC (COMMON)	CC/TF		X	26	2728.54
PINK	7037	TFRC	transferrin receptor (p90, CD71)	hESC (COMMON)	HS		X		3118.63
PINK	7040	TGFB1	transforming growth factor, beta 1	hESC (COMMON)	CA/CC/CCo/HS	X	X	29	9728.27
PINK	7042	TGFB2	transforming growth factor, beta 2	hESC (COMMON)	CA/CC/CCo/HS	X	X	25	10580.8
PINK	7057	THBS1	thrombospondin 1	hESC (COMMON)	CA/CC/CCo/HS		X		2066
ORANGE	7113	TMPRSS2	transmembrane protease, serine 2	hESC (SPECIFIC)	EC non-HS		X
PINK	4982	TNFRSF11B	tumor necrosis factor receptor superfamily, member 11b	hESC (COMMON)	CCo/HS	X
ORANGE	8600	TNFSF11	tumor necrosis factor (ligand) superfamily, member 11	hESC (SPECIFIC)	CA/CCo/EC non-HS	X	X
YELLOW	7158	TP53BP1	tumor protein p53 binding protein 1	hESC (SPECIFIC)	TF	X	X
BLUElight	10221	TRIB1	tribbles homolog 1 (Drosophila)	hESC (COMMON)	CCo/TF		X
ORANGE	7273	TTN	titin	hESC (SPECIFIC)	CS/CC/EC non-HS	X	X
PINK	7422	VEGFA	vascular endothelial growth factor A	hESC (COMMON)	CA/CCo/HS		X	16	6817.09
PURPLE	9948	WDR1	WD repeat domain 1	hESC (COMMON)	EC non-HS	X	X
BLUElight	7466	WFS1	Wolfram syndrome 1 (wolframin)	hESC (COMMON)	CCo/TF		X
ORANGE	11197	WIF1	WNT inhibitory factor 1	hESC (SPECIFIC)	CCo/EC non-HS	X	X
BLUElight	463	ZFHX3	zinc finger homeobox 3	hESC (COMMON)	TF		X	24
BLUElight	7572	ZNF24	zinc finger protein 24	hESC (COMMON)	CCo/TF	X
YELLOW	54925	ZNF434	zinc finger protein 434	hESC (SPECIFIC)	TF	X

## Sheet: E) C+S_EC
Colour	EntrezGene ID	Official Gene Symbol	Name	Transcriptome	GO term	C/S	TF/EC	Hub	Bottleneck
PINK	9429	ABCG2	ATP-binding cassette, sub-family G (WHITE), member 2	hESC (COMMON)	HS		X
PURPLE	81	ACTN4	actinin, alpha 4	hESC (COMMON)	CS/EC non-HS			17
PURPLE	91	ACVR1B	activin A receptor, type IB (ALK4)	hESC (COMMON)	CC/CCo/EC non-HS	X	X
PURPLE	133	ADM	adrenomedullin	hESC (COMMON)	CCo/EC non-HS	X	X		4050.79
PURPLE	226	ALDOA	aldolase A, fructose-bisphosphate	hESC (COMMON)	CS/EC non-HS		X	16	2390.51
PINK	348	APOE	apolipoprotein E	hESC (COMMON)	CS/CCo/HS				8049.47
PURPLE	627	BDNF	brain-derived neurotrophic factor	hESC (COMMON)	CCo/EC non-HS		X
PINK	650	BMP2	bone morphogenetic protein 2	hESC (COMMON)	CC/CCo/HS	X	X		2693.85
PURPLE	708	C1QBP	complement component 1, q subcomponent binding protein	hESC (COMMON)	EC non-HS	X	X
ORANGE	796	CALCA	calcitonin-related polypeptide alpha	hESC (SPECIFIC)	CA/CCo/EC non-HS	X
PINK	6347	CCL2	chemokine (C-C motif) ligand 2	hESC (COMMON)	CS/CA/CCo/HS		X
ORANGE	10344	CCL26	chemokine (C-C motif) ligand 26	hESC (SPECIFIC)	CS/CCo/EC non-HS		X
PURPLE	960	CD44	CD44 molecule (Indian blood group)	hESC (COMMON)	CA/CCo/EC non-HS		X	22	2439.88
RED	1006	CDH8	cadherin 8, type 2	hESC (SPECIFIC)	CA/HS	X	X
RED	1056	CEL	carboxyl ester lipase (bile salt-stimulated lipase)	hESC (SPECIFIC)	HS		X
ORANGE	9350	CER1	cerberus 1, cysteine knot superfamily, homolog (Xenopus laevis)	hESC (SPECIFIC)	CCo/EC non-HS	X	X
PINK	1301	COL11A1	collagen, type XI, alpha 1	hESC (COMMON)	CA/HS				2724.47
PINK	80781	COL18A1	collagen, type XVIII, alpha 1	hESC (COMMON)	CA/HS		X
PINK	1277	COL1A1	collagen, type I, alpha 1	hESC (COMMON)	CA/CCo/HS		X
PINK	6387	CXCL12	chemokine (C-X-C motif) ligand 12 (stromal cell-derived factor 1)	hESC (COMMON)	CS/CA/CCo/HS		X		2320.1
PINK	3491	CYR61	cysteine-rich, angiogenic inducer, 61	hESC (COMMON)	CA/CCo/HS		X
PURPLE	780	DDR1	discoidin domain receptor tyrosine kinase 1	hESC (COMMON)	CA/CCo/EC non-HS		X		6682
PURPLE	1756	DMD	dystrophin	hESC (COMMON)	CCo/J/EC non-HS	X
PURPLE	1956	EGFR	epidermal growth factor receptor	hESC (COMMON)	CA/CC/CCo/EC non-HS	X	X	43	21474.8
PINK/BLUElight	2023	ENO1	enolase 1, (alpha)	hESC (COMMON)	HS/TF		X
PURPLE/BLUElight	5168	ENPP2	ectonucleotide pyrophosphatase/phosphodiesterase 2	hESC (COMMON)	CCo/EC non-HS/TF	X	X
PURPLE	2065	ERBB3	v-erb-b2 erythroblastic leukemia viral oncogene homolog 3 (avian)	hESC (COMMON)	CA/CCo/EC non-HS		X
PURPLE	355	FAS	Fas (TNF receptor superfamily, member 6)	hESC (COMMON)	CCo/EC non-HS		X
PINK/BLUElight	2247	FGF2	Fibroblast growth factor 2	hESC (COMMON)	CC/CCo/HS/TF	X	X
RED	2249	FGF4	fibroblast growth factor 4	hESC (SPECIFIC)	CA/CCo/HS	X	X
PINK	2260	FGFR1	Fibroblast growth factor receptor 1	hESC (COMMON)	CC/CCo/HS	X	X		2634.22
RED	2264	FGFR4	Fibroblast growth factor receptor 4	hESC (SPECIFIC)	CCo/J/HS	X	X
PINK	2321	FLT1	fms-related tyrosine kinase 1 (vascular endothelial growth factor/vascular permeability factor receptor)	hESC (COMMON)	CCo/HS	X	X
PINK	2335	FN1	fibronectin 1	hESC (COMMON)	CA/HS		X	26	6988.78
PINK	10468	FST	Follistatin	hESC (COMMON)	CCo/HS	X
PINK	11167	FSTL1	Follistatin-like 1	hESC (COMMON)	CCo/HS	X
PURPLE	8321	FZD1	Frizzled homolog 1	hESC (COMMON)	CCo/EC non-HS	X	X
PURPLE	9518	GDF15	growth differentiation factor 15	hESC (COMMON)	CCo/EC non-HS		X
PURPLE	11010	GLIPR1	GLI pathogenesis-related 1	hESC (COMMON)	EC non-HS		X
PURPLE	2778	GNAS	GNAS complex locus	hESC (COMMON)	CCo/EC non-HS	X	X
PURPLE	2882	GPX7	glutathione peroxidase 7	hESC (COMMON)	EC non-HS				2680
PURPLE	3020	H3F3A	H3 histone, family 3A	hESC (COMMON)	EC non-HS		X
PURPLE	22927	HABP4	hyaluronan binding protein 4	hESC (COMMON)	EC non-HS	X	X
PURPLE	8359	HIST1H4A	histone cluster 1, H4a	hESC (COMMON)	CCo/EC non-HS	X	X		2705.08
PINK/BLUElight	3146	HMGB1	high mobility group box 1	hESC (COMMON)	HS/TF		X
ORANGE	3416	IDE	insulin-degrading enzyme	hESC (SPECIFIC)	CCo/EC non-HS	X
PINK	3486	IGFBP3	insulin-like growth factor binding protein 3	hESC (COMMON)	CCo/HS		X		5001.63
ORANGE	150084	IGSF5	immunoglobulin superfamily, member 5	hESC (SPECIFIC)	CA/J/EC non-HS	X	X
PINK	3569	IL6	Interleukin 6	hESC (COMMON)	CCo/HS		X
PURPLE	3572	IL6ST	Interleukin 6 signal transducer gp130	hESC (COMMON)	CCo/EC non-HS		X
PINK	3624	INHBA	inhibin, beta A / Activin A	hESC (COMMON)	CC/CCo/HS	X
ORANGE	83729	INHBE	inhibin, beta E	hESC (SPECIFIC)	EC non-HS	X
PURPLE	3655	ITGA6	integrin, alpha 6 (CD49f)	hESC (COMMON)	CA/CCo/J/EC non-HS		X	40	15218.1
PINK	3685	ITGAV	integrin, alpha V (vitronectin receptor, alpha polypeptide, antigen CD51)	hESC (COMMON)	CA/CCo/HS		X	40	12409.4
PURPLE	83700	JAM3	junctional adhesion molecule 3	hESC (COMMON)	CS/CA/CCo/J/EC non-HS	X	X
PURPLE	3815	KIT	v-kit Hardy-Zuckerman 4 feline sarcoma viral oncogene homolog	hESC (COMMON)	CS/CCo/EC non-HS	X	X
PURPLE	4254	KITLG	KIT ligand	hESC (COMMON)	CA/CCo/EC non-HS		X
ORANGE	3818	KLKB1	kallikrein B, plasma (Fletcher factor) 1	hESC (SPECIFIC)	EC non-HS	X
PINK	284217	LAMA1	laminin, alpha 1	hESC (COMMON)	CA/CCo/J/HS		X	15
PINK	3910	LAMA4	laminin, alpha 4	hESC (COMMON)	CA/HS		X
PURPLE	3958	LGALS3	lectin, galactoside-binding, soluble, 3	hESC (COMMON)	EC non-HS		X
PINK	3977	LIFR	Leukemia inhibitory factor receptor	hESC (COMMON)	CCo/HS		X
PINK	4012	LNPEP	leucyl/cystinyl aminopeptidase	hESC (COMMON)	CCo/HS		X
PINK	4233	MET	met proto-oncogene (hepatocyte growth factor receptor)	hESC (COMMON)	CC/CCo/HS	X	X	24	10501.7
ORANGE	4838	NODAL	nodal homolog (mouse)	hESC (SPECIFIC)	CCo/EC non-HS	X
PURPLE	4853	NOTCH2	Notch homolog 2 (Drosophila)	hESC (COMMON)	CC/CCo/EC non-HS		X		2526.24
PURPLE	4854	NOTCH3	Notch homolog 3 (Drosophila)	hESC (COMMON)	CCo/EC non-HS		X		2526.24
PURPLE	4879	NPPB	natriuretic peptide precursor B	hESC (COMMON)	CCo/EC non-HS	X
PINK	8829	NRP1	neuropilin 1	hESC (COMMON)	CA/CCo/HS				4022.8
PINK	5037	PEBP1	phosphatidylethanolamine binding protein 1	hESC (COMMON)	CC/CCo/HS		X
ORANGE	50487	PLA2G3	phospholipase A2, group III	hESC (SPECIFIC)	EC non-HS	X	X
PINK	5327	PLAT	plasminogen activator, tissue	hESC (COMMON)	CCo/HS		X		2552.84
PINK	5328	PLAU	plasminogen activator, urokinase	hESC (COMMON)	CA/CCo/HS		X
PURPLE	5329	PLAUR	plasminogen activator, urokinase receptor	hESC (COMMON)	CCo/EC non-HS		X
ORANGE	5364	PLXNB1	plexin B1	hESC (SPECIFIC)	CS/CCo/EC non-HS	X
PINK	5054	SERPINE1	serpin peptidase inhibitor, clade E (nexin, plasminogen activator inhibitor type 1), member 1	hESC (COMMON)	CA/CCo/HS		X	24	10022.8
PURPLE	5274	SERPINI1	serpin peptidase inhibitor, clade I (neuroserpin), member 1	hESC (COMMON)	CA/EC non-HS		X
PINK	6422	SFRP1	Secreted frizzled-related protein 1	hESC (COMMON)	CS/CA/CC/CCo/HS		X
PURPLE	4891	SLC11A2	solute carrier family 11 (proton-coupled divalent metal ion transporters), member 2	hESC (COMMON)	EC non-HS		X
PINK	6622	SNCA	synuclein, alpha (non A4 component of amyloid precursor)	hESC (COMMON)	CS/CCo/J/HS		X
PURPLE	7010	TEK	TEK tyrosine kinase, endothelial	hESC (COMMON)	CS/CCo/J/EC non-HS		X
PINK	7037	TFRC	transferrin receptor (p90, CD71)	hESC (COMMON)	HS		X		3118.63
PINK	7040	TGFB1	transforming growth factor, beta 1	hESC (COMMON)	CA/CC/CCo/HS	X	X	29	9728.27
PINK	7042	TGFB2	transforming growth factor, beta 2	hESC (COMMON)	CA/CC/CCo/HS	X	X	25	10580.8
PINK	7057	THBS1	thrombospondin 1	hESC (COMMON)	CA/CC/CCo/HS		X		2066
ORANGE	7113	TMPRSS2	transmembrane protease, serine 2	hESC (SPECIFIC)	EC non-HS		X
PINK	4982	TNFRSF11B	tumor necrosis factor receptor superfamily, member 11b	hESC (COMMON)	CCo/HS	X
ORANGE	8600	TNFSF11	tumor necrosis factor (ligand) superfamily, member 11	hESC (SPECIFIC)	CA/CCo/EC non-HS	X	X
ORANGE	7273	TTN	titin	hESC (SPECIFIC)	CS/CC/EC non-HS	X	X
PINK	7422	VEGFA	vascular endothelial growth factor A	hESC (COMMON)	CA/CCo/HS		X	16	6817.09
PURPLE	9948	WDR1	WD repeat domain 1	hESC (COMMON)	EC non-HS	X	X
ORANGE	11197	WIF1	WNT inhibitory factor 1	hESC (SPECIFIC)	CCo/EC non-HS	X	X
